# Supplementary material for: Dipyridinium 2,2′-dithio­dinicotinate
Source: Acta Crystallogr Sect E Struct Rep Online. 2009 Apr 18;65(Pt 5):o1068. doi: 10.1107/S1600536809013543 (PMC2977748; doi:10.1107/S1600536809013543)
Supplement: Supplementary file 1 [file e-65-o1068-sup1.cif]

##############################################################################
###                                                                        ###
###        Electronic paper (Acta Crystallographica Section E)             ###
###                                                                        ###
##############################################################################
#                                                                            #
# This CIF contains the data in a paper accepted for publication in Acta     #
# Crystallographica Section E. It conforms to the requirements of Notes      #
# for Authors for Section E, and has been peer reviewed under the auspices   #
# of the IUCr Commission on Journals.                                        #
#                                                                            #
# Full details of the Crystallographic Information File format               #
# are given in the paper "The Crystallographic Information File (CIF):       #
# a New Standard Archive File for Crystallography" by S. R. Hall, F. H.      #
# Allen and I. D. Brown [Acta Cryst. (1991), A47, 655-685].                  #
#                                                                            #
# The current version of the core CIF dictionary is obtainable from          #
# ftp://ftp.iucr.org/pub/cif_core.dic. The current version number is 2.4.    #
#                                                                            #
# Software is freely available for graphical display of the structure(s) in  #
# this CIF.  For information consult the CIF home page http://www.iucr.org/  #
# cif/home.html                                                              #
#                                                                            #
# This file may be used for bona fide research purposes within the           #
# scientific community so long as proper attribution is given to the journal # 
# article from which it was obtained.                                        #
#                                                                            #
##############################################################################
                                             
data_global
_audit_creation_method     SHELXL-97
_journal_date_recd_electronic     2009-04-07
_journal_date_accepted     2009-04-10
_journal_name_full     'Acta Crystallographica, Section E'
_journal_year     2009
_journal_volume     65
_journal_issue      5
_journal_page_first     o1068
_journal_page_last     o1068
_journal_paper_category     QO
_journal_coeditor_code     SI2170
_publ_contact_author
;
     Dr. Seik Weng Ng
     Department of Chemistry
     University of Malaya
     50603 Kuala Lumpur
     Malaysia
;
_publ_contact_author_email     seikweng@um.edu.my
_publ_contact_author_fax     '03 7967 4193'
_publ_contact_author_phone     '03 7967 6778'
_publ_section_title
;
Dipyridinium 2,2'-dithiodinicotinate
;
loop_
    _publ_author_name
    _publ_author_address
    'Yehye, Wagee A.'
;
     Department of Chemistry
     University of Malaya
     50603 Kuala Lumpur
     Malaysia
;
    'Ariffin, Azhar'
;
     Department of Chemistry
     University of Malaya
     50603 Kuala Lumpur
     Malaysia
;
    'Rahman , Noorsaadah Abdul'
;
     Department of Chemistry
     University of Malaya
     50603 Kuala Lumpur
     Malaysia
;
    'Ng, Seik Weng'
;
     Department of Chemistry
     University of Malaya
     50603 Kuala Lumpur
     Malaysia
;
_publ_section_synopsis     .
data_I
_audit_creation_method     SHELXL-97
_chemical_name_systematic
;
Dipyridinium 2,2'-dithiodinicotinate
;
_chemical_name_common     ?
_chemical_formula_moiety     '2(C5 H6 N +), C12 H6 N2 O4 S2 2-'
_chemical_formula_sum     'C22 H18 N4 O4 S2'
_chemical_formula_iupac     '2C5 H6 N +, C12 H6 N2 O4 S2 2-'
_chemical_formula_weight     466.52
_chemical_melting_point     ?
_symmetry_cell_setting     Monoclinic
_symmetry_space_group_name_H-M     'C 2/c'
_symmetry_space_group_name_Hall     '-C 2yc'
loop_
    _symmetry_equiv_pos_as_xyz
    'x, y, z'
    '-x, y, -z+1/2'
    'x+1/2, y+1/2, z'
    '-x+1/2, y+1/2, -z+1/2'
    '-x, -y, -z'
    'x, -y, z-1/2'
    '-x+1/2, -y+1/2, -z'
    'x+1/2, -y+1/2, z-1/2'
_cell_length_a     7.9621(3)
_cell_length_b     12.3354(4)
_cell_length_c     21.5057(8)
_cell_angle_alpha     90.00
_cell_angle_beta     95.917(2)
_cell_angle_gamma     90.00
_cell_volume     2100.90(10)
_cell_formula_units_Z     4
_cell_measurement_reflns_used     1585
_cell_measurement_theta_min     3.1
_cell_measurement_theta_max     24.0
_cell_measurement_temperature     123(2)
_exptl_crystal_description     Chip
_exptl_crystal_colour     'Light yellow'
_exptl_crystal_size_max     0.28
_exptl_crystal_size_mid     0.16
_exptl_crystal_size_min     0.08
_exptl_crystal_density_diffrn     1.475
_exptl_crystal_density_meas     ?
_exptl_crystal_density_method     'not measured'
_exptl_crystal_F_000     968
_exptl_absorpt_coefficient_mu     0.293
_exptl_absorpt_correction_type     Multi-scan
_exptl_absorpt_process_details     '(SADABS; Sheldrick, 1996)'
_exptl_absorpt_correction_T_min     0.9226
_exptl_absorpt_correction_T_max     0.9770
_diffrn_ambient_temperature     123(2)
_diffrn_radiation_type     MoK\a
_diffrn_radiation_wavelength     0.71073
_diffrn_radiation_source     'fine-focus sealed tube'
_diffrn_radiation_monochromator     graphite
_diffrn_measurement_device_type     'Bruker SMART APEX'
_diffrn_measurement_method     \w
_diffrn_detector_area_resol_mean     ?
_diffrn_reflns_number     6726
_diffrn_reflns_av_R_equivalents     0.1011
_diffrn_reflns_av_sigmaI/netI     0.0752
_diffrn_reflns_theta_min     1.90
_diffrn_reflns_theta_max     25.00
_diffrn_reflns_theta_full     25.00
_diffrn_measured_fraction_theta_max     0.997
_diffrn_measured_fraction_theta_full     0.997
_diffrn_reflns_limit_h_min     -9
_diffrn_reflns_limit_h_max     9
_diffrn_reflns_limit_k_min     -14
_diffrn_reflns_limit_k_max     14
_diffrn_reflns_limit_l_min     -25
_diffrn_reflns_limit_l_max     25
_diffrn_standards_number     0
_diffrn_standards_interval_count     0
_diffrn_standards_interval_time     0
_diffrn_standards_decay_%     0
_reflns_number_total     1855
_reflns_number_gt     1496
_reflns_threshold_expression     I>2\s(I)
_refine_ls_structure_factor_coef     Fsqd
_refine_ls_matrix_type     full
_refine_ls_R_factor_all     0.1114
_refine_ls_R_factor_gt     0.0923
_refine_ls_wR_factor_gt     0.2591
_refine_ls_wR_factor_ref     0.2685
_refine_ls_goodness_of_fit_ref     1.586
_refine_ls_restrained_S_all     1.586
_refine_ls_number_reflns     1855
_refine_ls_number_parameters     146
_refine_ls_number_restraints     0
_refine_ls_hydrogen_treatment     constr
_refine_ls_weighting_scheme     calc
_refine_ls_weighting_details
                 'calc w=1/[\s^2^(Fo^2^)+(0.1P)^2^+5P] where P=(Fo^2^+2Fc^2^)/3'
_atom_sites_solution_hydrogens     geom
_atom_sites_solution_primary     direct
_atom_sites_solution_secondary     difmap
_refine_ls_shift/su_max     0.001
_refine_ls_shift/su_mean     0.001
_refine_diff_density_max     0.469
_refine_diff_density_min     -0.572
_refine_ls_extinction_method     none
_refine_ls_extinction_coef     ?
loop_
    _atom_type_symbol
    _atom_type_description
    _atom_type_scat_dispersion_real
    _atom_type_scat_dispersion_imag
    _atom_type_scat_source
    'C' 'C' 0.0033 0.0016
                         'International Tables Vol C Tables 4.2.6.8 and 6.1.1.4'
    'H' 'H' 0.0000 0.0000
                         'International Tables Vol C Tables 4.2.6.8 and 6.1.1.4'
    'N' 'N' 0.0061 0.0033
                         'International Tables Vol C Tables 4.2.6.8 and 6.1.1.4'
    'O' 'O' 0.0106 0.0060
                         'International Tables Vol C Tables 4.2.6.8 and 6.1.1.4'
    'S' 'S' 0.1246 0.1234
                         'International Tables Vol C Tables 4.2.6.8 and 6.1.1.4'
_computing_data_collection     'APEX2 (Bruker, 2008)'
_computing_cell_refinement     'SAINT (Bruker, 2008)'
_computing_data_reduction     'SAINT (Bruker, 2008)'
_computing_structure_solution     'SHELXS97 (Sheldrick, 2008)'
_computing_structure_refinement     'SHELXL97 (Sheldrick, 2008)'
_computing_molecular_graphics     'X-SEED (Barbour, 2001)'
_computing_publication_material     'publCIF (Westrip, 2009)'
loop_
    _atom_site_type_symbol
    _atom_site_label
    _atom_site_fract_x
    _atom_site_fract_y
    _atom_site_fract_z
    _atom_site_U_iso_or_equiv
    _atom_site_adp_type
    _atom_site_calc_flag
    _atom_site_refinement_flags
    _atom_site_occupancy
    _atom_site_disorder_assembly
    _atom_site_disorder_group
    S S1 0.5434(2) 0.61088(12) 0.29627(7) 0.0213(5) Uani d . 1 . .
    O O1 0.6450(6) 0.6042(4) 0.4204(2) 0.0317(12) Uani d . 1 . .
    O O2 0.5265(6) 0.6888(4) 0.4968(2) 0.0336(12) Uani d . 1 . .
    N N1 0.3073(7) 0.7643(4) 0.2874(2) 0.0249(12) Uani d . 1 . .
    N N2 0.7396(7) 0.5816(4) 0.5721(3) 0.0278(13) Uani d D 1 . .
    H H2 0.6690 0.6218 0.5478 0.033 Uiso calc RD 1 . .
    C C1 0.2040(9) 0.8378(5) 0.3103(3) 0.0299(16) Uani d . 1 . .
    H H1 0.1300 0.8778 0.2814 0.036 Uiso calc R 1 . .
    C C2 0.1994(8) 0.8583(5) 0.3731(3) 0.0271(15) Uani d . 1 . .
    H H2A 0.1240 0.9102 0.3873 0.033 Uiso calc R 1 . .
    C C3 0.3092(8) 0.8001(5) 0.4142(3) 0.0249(14) Uani d . 1 . .
    H H3 0.3091 0.8116 0.4579 0.030 Uiso calc R 1 . .
    C C4 0.4190(8) 0.7255(5) 0.3929(3) 0.0204(13) Uani d . 1 . .
    C C5 0.4125(8) 0.7097(5) 0.3280(3) 0.0191(13) Uani d . 1 . .
    C C6 0.5418(8) 0.6678(5) 0.4383(3) 0.0227(14) Uani d . 1 . .
    C C7 0.7634(9) 0.5987(6) 0.6336(3) 0.0311(16) Uani d . 1 . .
    H H7 0.7030 0.6557 0.6510 0.037 Uiso calc R 1 . .
    C C8 0.8721(9) 0.5368(6) 0.6728(3) 0.0342(17) Uani d . 1 . .
    H H8 0.8862 0.5512 0.7164 0.041 Uiso calc R 1 . .
    C C9 0.9605(9) 0.4535(6) 0.6481(3) 0.0325(16) Uani d . 1 . .
    H H9 1.0335 0.4081 0.6744 0.039 Uiso calc R 1 . .
    C C10 0.9398(10) 0.4379(6) 0.5841(3) 0.0329(16) Uani d . 1 . .
    H H10 1.0030 0.3842 0.5651 0.039 Uiso calc R 1 . .
    C C11 0.8259(9) 0.5018(5) 0.5485(3) 0.0280(15) Uani d . 1 . .
    H H11 0.8078 0.4883 0.5049 0.034 Uiso calc R 1 . .
loop_
    _atom_site_aniso_label
    _atom_site_aniso_U_11
    _atom_site_aniso_U_22
    _atom_site_aniso_U_33
    _atom_site_aniso_U_12
    _atom_site_aniso_U_13
    _atom_site_aniso_U_23
    S1 0.0232(9) 0.0189(8) 0.0212(8) 0.0044(6) -0.0002(6) 0.0000(6)
    O1 0.035(3) 0.036(3) 0.023(2) 0.016(2) -0.003(2) -0.0003(19)
    O2 0.038(3) 0.040(3) 0.022(2) 0.017(2) -0.002(2) 0.000(2)
    N1 0.023(3) 0.021(3) 0.029(3) 0.010(2) -0.003(2) 0.000(2)
    N2 0.025(3) 0.029(3) 0.029(3) 0.001(2) -0.003(2) 0.000(2)
    C1 0.029(4) 0.020(3) 0.039(4) 0.004(3) -0.003(3) 0.001(3)
    C2 0.023(3) 0.018(3) 0.040(4) 0.000(3) 0.004(3) -0.003(3)
    C3 0.027(3) 0.023(3) 0.027(3) 0.004(3) 0.009(3) -0.001(3)
    C4 0.019(3) 0.016(3) 0.025(3) -0.003(2) -0.003(3) 0.002(2)
    C5 0.020(3) 0.018(3) 0.019(3) 0.000(2) 0.003(2) 0.003(2)
    C6 0.024(3) 0.017(3) 0.026(3) -0.001(3) -0.001(3) -0.001(2)
    C7 0.027(4) 0.037(4) 0.028(4) -0.002(3) -0.003(3) -0.006(3)
    C8 0.024(4) 0.053(5) 0.024(3) 0.001(3) -0.005(3) -0.001(3)
    C9 0.021(3) 0.037(4) 0.038(4) -0.003(3) -0.005(3) 0.004(3)
    C10 0.034(4) 0.025(3) 0.039(4) 0.002(3) -0.002(3) -0.001(3)
    C11 0.028(4) 0.029(3) 0.027(3) 0.002(3) 0.002(3) -0.002(3)
loop_
    _geom_bond_atom_site_label_1
    _geom_bond_atom_site_label_2
    _geom_bond_site_symmetry_2
    _geom_bond_distance
    _geom_bond_publ_flag
    S1 C5 . 1.785(6) ?
    S1 S1 2_655 2.038(3) ?
    O1 C6 . 1.226(8) ?
    O2 C6 . 1.302(8) ?
    N1 C5 . 1.329(8) ?
    N1 C1 . 1.350(8) ?
    N2 C11 . 1.330(9) ?
    N2 C7 . 1.333(8) ?
    N2 H2 . 0.8800 ?
    C1 C2 . 1.376(9) ?
    C1 H1 . 0.9500 ?
    C2 C3 . 1.380(9) ?
    C2 H2A . 0.9500 ?
    C3 C4 . 1.380(9) ?
    C3 H3 . 0.9500 ?
    C4 C5 . 1.405(9) ?
    C4 C6 . 1.490(8) ?
    C7 C8 . 1.375(10) ?
    C7 H7 . 0.9500 ?
    C8 C9 . 1.383(10) ?
    C8 H8 . 0.9500 ?
    C9 C10 . 1.384(10) ?
    C9 H9 . 0.9500 ?
    C10 C11 . 1.372(10) ?
    C10 H10 . 0.9500 ?
    C11 H11 . 0.9500 ?
loop_
    _geom_angle_atom_site_label_1
    _geom_angle_atom_site_label_2
    _geom_angle_atom_site_label_3
    _geom_angle_site_symmetry_1
    _geom_angle_site_symmetry_3
    _geom_angle
    _geom_angle_publ_flag
    C5 S1 S1 . 2_655 102.7(2) ?
    C5 N1 C1 . . 117.8(6) ?
    C11 N2 C7 . . 117.9(6) ?
    C11 N2 H2 . . 121.0 ?
    C7 N2 H2 . . 121.0 ?
    N1 C1 C2 . . 124.0(6) ?
    N1 C1 H1 . . 118.0 ?
    C2 C1 H1 . . 118.0 ?
    C1 C2 C3 . . 117.0(6) ?
    C1 C2 H2A . . 121.5 ?
    C3 C2 H2A . . 121.5 ?
    C4 C3 C2 . . 121.0(6) ?
    C4 C3 H3 . . 119.5 ?
    C2 C3 H3 . . 119.5 ?
    C3 C4 C5 . . 117.6(6) ?
    C3 C4 C6 . . 119.8(6) ?
    C5 C4 C6 . . 122.6(6) ?
    N1 C5 C4 . . 122.5(6) ?
    N1 C5 S1 . . 116.7(5) ?
    C4 C5 S1 . . 120.8(5) ?
    O1 C6 O2 . . 124.2(6) ?
    O1 C6 C4 . . 121.1(6) ?
    O2 C6 C4 . . 114.7(5) ?
    N2 C7 C8 . . 122.4(7) ?
    N2 C7 H7 . . 118.8 ?
    C8 C7 H7 . . 118.8 ?
    C7 C8 C9 . . 119.4(7) ?
    C7 C8 H8 . . 120.3 ?
    C9 C8 H8 . . 120.3 ?
    C8 C9 C10 . . 118.2(6) ?
    C8 C9 H9 . . 120.9 ?
    C10 C9 H9 . . 120.9 ?
    C11 C10 C9 . . 118.6(7) ?
    C11 C10 H10 . . 120.7 ?
    C9 C10 H10 . . 120.7 ?
    N2 C11 C10 . . 123.4(6) ?
    N2 C11 H11 . . 118.3 ?
    C10 C11 H11 . . 118.3 ?
loop_
    _geom_torsion_atom_site_label_1
    _geom_torsion_atom_site_label_2
    _geom_torsion_atom_site_label_3
    _geom_torsion_atom_site_label_4
    _geom_torsion_site_symmetry_1
    _geom_torsion_site_symmetry_2
    _geom_torsion_site_symmetry_3
    _geom_torsion_site_symmetry_4
    _geom_torsion
    _geom_torsion_publ_flag
    C5 N1 C1 C2 . . . . -1.0(10) ?
    N1 C1 C2 C3 . . . . 0.6(10) ?
    C1 C2 C3 C4 . . . . 0.5(9) ?
    C2 C3 C4 C5 . . . . -1.2(9) ?
    C2 C3 C4 C6 . . . . 177.1(6) ?
    C1 N1 C5 C4 . . . . 0.2(9) ?
    C1 N1 C5 S1 . . . . 178.5(5) ?
    C3 C4 C5 N1 . . . . 0.9(9) ?
    C6 C4 C5 N1 . . . . -177.3(5) ?
    C3 C4 C5 S1 . . . . -177.4(5) ?
    C6 C4 C5 S1 . . . . 4.4(8) ?
    S1 S1 C5 N1 2_655 . . . -5.7(5) ?
    S1 S1 C5 C4 2_655 . . . 172.6(5) ?
    C3 C4 C6 O1 . . . . -177.2(6) ?
    C5 C4 C6 O1 . . . . 0.9(9) ?
    C3 C4 C6 O2 . . . . 4.3(8) ?
    C5 C4 C6 O2 . . . . -177.5(6) ?
    C11 N2 C7 C8 . . . . -0.4(10) ?
    N2 C7 C8 C9 . . . . -0.1(11) ?
    C7 C8 C9 C10 . . . . 2.1(11) ?
    C8 C9 C10 C11 . . . . -3.5(10) ?
    C7 N2 C11 C10 . . . . -1.2(10) ?
    C9 C10 C11 N2 . . . . 3.2(11) ?
loop_
    _geom_hbond_atom_site_label_D
    _geom_hbond_atom_site_label_H
    _geom_hbond_atom_site_label_A
    _geom_hbond_site_symmetry_A
    _geom_hbond_distance_DH
    _geom_hbond_distance_HA
    _geom_hbond_distance_DA
    _geom_hbond_angle_DHA
    _geom_hbond_publ_flag
    N2 H2 O2 . 0.88 1.71 2.586(7) 174 yes
