# Supplementary material for: Dipyridinium 2,2′-dithio­dinicotinate
Source: Acta Crystallogr Sect E Struct Rep Online. 2009 Apr 18;65(Pt 5):o1068. doi: 10.1107/S1600536809013543 (PMC2977748; doi:10.1107/S1600536809013543)
Supplement: Supplementary file 2 [file e-65-o1068-Isup2.hkl]

# 
# h,k,l, Fc-squared, Fo-squared, sigma(Fo-squared) and status flag 
# 
data_I
_shelx_title '  C2/c' 
_shelx_refln_list_code          4 
_shelx_F_calc_maximum      276.98 
_exptl_crystal_F_000       968.00 
_reflns_d_resolution_high  0.8409 
 
loop_ 
 _symmetry_equiv_pos_as_xyz 
 'x, y, z' 
 '-x, y, -z+1/2' 
 'x+1/2, y+1/2, z' 
 '-x+1/2, y+1/2, -z+1/2' 
 '-x, -y, -z' 
 'x, -y, z-1/2' 
 '-x+1/2, -y+1/2, -z' 
 'x+1/2, -y+1/2, z-1/2' 
 
_cell_length_a     7.9621 
_cell_length_b    12.3354 
_cell_length_c    21.5057 
_cell_angle_alpha  90.000 
_cell_angle_beta   95.917 
_cell_angle_gamma  90.000 
 
_shelx_F_squared_multiplier     1.000 
 
loop_ 
 _refln_index_h 
 _refln_index_k 
 _refln_index_l 
 _refln_F_squared_calc 
 _refln_F_squared_meas 
 _refln_F_squared_sigma 
 _refln_observed_status 
   2   0   0      516.83      590.83     33.43 o 
   4   0   0     3824.21     3116.31    110.95 o 
   6   0   0        0.13      444.83     87.21 o 
   8   0   0     2177.29     2171.16    122.17 o 
   1   1   0     2164.62     2484.06    167.97 o 
   3   1   0      938.26      989.68     30.48 o 
   5   1   0      241.51      289.19     28.90 o 
   7   1   0      120.87      195.73     37.64 o 
   9   1   0       31.91      210.46     69.96 o 
   0   2   0      447.67      699.12     36.50 o 
   2   2   0     6819.29     2897.58    168.16 o 
   4   2   0      219.72      295.83     40.95 o 
   6   2   0        4.21      -12.15     21.62 o 
   8   2   0      673.15      825.02     70.59 o 
   1   3   0    57620.30    53726.13   1703.54 o 
   3   3   0      271.29      315.54     38.40 o 
   5   3   0      383.36      591.48     30.04 o 
   7   3   0      255.02      227.49     31.39 o 
   9   3   0      316.61      355.65     96.13 o 
   0   4   0    10168.78     8880.16    267.82 o 
   2   4   0      554.42     1181.55    397.76 o 
   4   4   0     3633.54     3763.43    743.03 o 
   6   4   0       81.27      200.51     27.94 o 
   8   4   0        6.76       34.79     57.27 o 
   1   5   0     1448.39     1086.00     41.38 o 
   3   5   0     4857.31    11060.12    545.07 o 
   5   5   0     1322.16     1482.73     70.56 o 
   7   5   0      139.19      195.26     40.47 o 
   0   6   0     2942.74     2497.59     85.68 o 
   2   6   0       77.00       82.24     23.47 o 
   4   6   0      247.52      228.44     59.22 o 
   6   6   0     1366.38     1470.31    259.83 o 
   8   6   0       94.15      139.38     89.52 o 
   3   7   0      124.14      141.40     24.87 o 
   5   7   0     1731.61     3307.08    123.77 o 
   7   7   0      193.56      151.27     42.40 o 
   0   8   0      237.28      261.62     45.70 o 
   2   8   0      595.59      695.04     49.45 o 
   4   8   0      122.34      162.52     39.32 o 
   6   8   0      139.34      106.42     43.77 o 
   1   9   0     4640.15     3943.97    116.22 o 
   3   9   0     2025.24     2448.88    148.99 o 
   5   9   0     1910.50     1598.42     99.09 o 
   7   9   0       54.25      180.01     51.31 o 
   0  10   0     3113.41     2851.56    185.45 o 
   2  10   0      357.74      394.42     59.43 o 
   4  10   0       51.08       84.04     31.67 o 
   6  10   0       93.48      104.56     40.05 o 
   1  11   0      664.97     1050.98    159.31 o 
   3  11   0      605.58      637.50     56.91 o 
   5  11   0       92.88      111.57     39.74 o 
   0  12   0      126.83      149.53     69.51 o 
   2  12   0     1336.58     1446.68     84.07 o 
   4  12   0      218.59      173.69     48.42 o 
   1  13   0      681.03      788.86     80.18 o 
   3  13   0      376.88      490.08     61.05 o 
   0  14   0      510.80      668.18    114.79 o 
   2  14   0     1052.51      994.36    124.17 o 
  -7   1   1       50.76       50.03     29.12 o 
  -5   1   1      263.60      284.21     26.01 o 
  -3   1   1      365.26      377.36     23.32 o 
  -1   1   1    12371.53    11197.60    400.38 o 
   1   1   1    22714.31    22999.75   1378.35 o 
   3   1   1       35.08       35.94     10.81 o 
   5   1   1     1170.32     1798.43     60.51 o 
   7   1   1      518.22      802.31     47.93 o 
   9   1   1     3202.29     2610.83    147.04 o 
  -8   2   1      239.13       73.84     73.13 o 
  -6   2   1      619.46      624.29     36.07 o 
  -4   2   1     1727.86     1524.98     89.85 o 
  -2   2   1    76717.89    75828.17   4634.46 o 
   0   2   1     2030.97     2141.65     51.96 o 
   2   2   1    23932.83    31166.73   3662.68 o 
   4   2   1     2448.79     2747.98     63.44 o 
   6   2   1     1059.14     1287.94     47.38 o 
   8   2   1     3120.18     2518.40     95.94 o 
  -9   3   1       40.46      -15.60     76.83 o 
  -7   3   1       21.94        9.39     26.98 o 
  -5   3   1       98.36       67.74     20.08 o 
  -3   3   1      382.39      593.51     44.89 o 
  -1   3   1    15333.55    14075.05    574.53 o 
   1   3   1    12688.50    12554.10    818.33 o 
   3   3   1     3820.28     5588.25    435.78 o 
   5   3   1       42.08      301.03     23.72 o 
   7   3   1     1476.25     1661.89     75.93 o 
   9   3   1      235.23       48.04     65.11 o 
  -8   4   1     1508.62     1373.85    107.22 o 
  -6   4   1      704.30      853.78    117.35 o 
  -4   4   1     1758.37     2093.25    205.85 o 
  -2   4   1      734.29      889.72     68.35 o 
   0   4   1     2080.12     2159.80     66.26 o 
   2   4   1     1559.11     2883.53    276.91 o 
   4   4   1      922.78     1997.87    468.88 o 
   6   4   1     1389.40     1302.74     45.43 o 
   8   4   1      170.98      458.15     92.91 o 
  -7   5   1      761.79      691.03     52.45 o 
  -5   5   1      320.17      307.23     40.46 o 
  -3   5   1    20612.93    16719.27   5830.36 o 
  -1   5   1        8.77       14.18     27.53 o 
   1   5   1      215.39      324.65     51.91 o 
   3   5   1      344.86      432.44     42.96 o 
   5   5   1     1769.26     2852.97    218.92 o 
   7   5   1      225.40      334.97     49.77 o 
  -8   6   1       44.82       78.64     47.46 o 
  -6   6   1       57.52      111.78     39.99 o 
  -4   6   1      288.16      361.43     35.00 o 
  -2   6   1      768.26      808.55     67.07 o 
   0   6   1     1234.21     1175.01     35.69 o 
   2   6   1      213.62      176.13     32.45 o 
   4   6   1      841.65      725.51    134.41 o 
   6   6   1     3072.13     3033.91    268.00 o 
   8   6   1       34.99      211.23     96.75 o 
  -7   7   1      427.97      422.17     56.31 o 
  -5   7   1      965.57     1569.90     66.52 o 
  -3   7   1       63.56      100.92     28.66 o 
  -1   7   1    11499.77     9836.94    252.44 o 
   1   7   1      801.19      977.75     52.07 o 
   3   7   1     1429.26     1806.54    129.42 o 
   5   7   1      662.57     1339.95     80.42 o 
   7   7   1      686.27     1014.84    116.19 o 
  -6   8   1       16.38       12.22     39.54 o 
  -4   8   1     2638.96     2989.08     97.41 o 
  -2   8   1     2832.54     2267.45     76.22 o 
   0   8   1     3286.18     3169.50     83.84 o 
   2   8   1      714.29     1000.31     48.31 o 
   4   8   1      428.26     1388.83     91.92 o 
   6   8   1       49.39      154.91     37.49 o 
  -7   9   1       29.39       34.90     39.89 o 
  -5   9   1      794.86      763.49     54.93 o 
  -3   9   1      134.32      214.53     37.82 o 
  -1   9   1      782.51     1150.89     95.01 o 
   1   9   1      153.54      297.06     79.62 o 
   3   9   1      146.92      246.73     34.03 o 
   5   9   1      153.86      471.19     40.82 o 
   7   9   1        9.62      173.39     62.81 o 
  -6  10   1      531.38      494.03     52.59 o 
  -4  10   1       43.04       -0.64     29.24 o 
  -2  10   1       83.56       24.26     66.97 o 
   0  10   1     1001.01     1261.97     84.70 o 
   2  10   1     1609.45     1722.73     68.42 o 
   4  10   1      803.17      714.75     66.27 o 
   6  10   1      337.75      201.28     42.88 o 
  -5  11   1       71.14       90.11     42.34 o 
  -3  11   1      474.27      511.66     50.26 o 
  -1  11   1     4009.37     3655.12    369.83 o 
   1  11   1     2273.67     2117.22    111.38 o 
   3  11   1        3.50      390.66     56.22 o 
   5  11   1        8.22      -12.73     36.30 o 
  -4  12   1      270.64      281.64     58.54 o 
  -2  12   1     1075.78     1290.83     80.24 o 
   0  12   1     1338.14     1297.83     92.51 o 
   2  12   1       94.13      142.21     55.86 o 
   4  12   1      227.26      187.33     43.38 o 
  -3  13   1      529.24      573.34     64.35 o 
  -1  13   1     1517.12     1592.45    110.67 o 
   1  13   1       95.47      154.02     57.29 o 
   3  13   1        9.09       12.80     43.37 o 
  -2  14   1      136.43      209.10     52.37 o 
   0  14   1      676.74      573.35    153.99 o 
   2  14   1      264.22      266.43     65.90 o 
  -8   0   2      771.06      754.49     79.46 o 
  -6   0   2      486.49      670.16     52.07 o 
  -4   0   2      573.50      328.22     36.52 o 
  -2   0   2    16411.45     7071.53    385.70 o 
   0   0   2       15.85       19.35      8.44 o 
   2   0   2     7907.06     8138.54    767.83 o 
   4   0   2     1079.55      875.88     65.37 o 
   6   0   2     2875.02     2399.13    122.77 o 
   8   0   2     3963.10     3064.48    156.54 o 
  -7   1   2       70.66       49.71     26.97 o 
  -5   1   2       19.62       75.40     34.87 o 
  -3   1   2      809.04      673.89     26.03 o 
  -1   1   2       87.44       71.19     41.76 o 
   1   1   2     5307.63     5398.72    175.75 o 
   3   1   2        0.45      261.83     50.98 o 
   5   1   2     1321.21     2949.12     95.72 o 
   7   1   2     2622.81     2736.65     98.33 o 
   9   1   2      195.04      494.04     69.09 o 
  -8   2   2      104.58      128.76     45.77 o 
  -6   2   2      157.61      134.07     24.92 o 
  -4   2   2     1338.27     1449.66     47.91 o 
  -2   2   2    59494.88    57366.27   1724.46 o 
   0   2   2      291.10      345.95     19.58 o 
   2   2   2     2002.60     3246.28    529.31 o 
   4   2   2       20.44       43.96     16.22 o 
   6   2   2      411.17      263.42     34.76 o 
   8   2   2      141.19      270.31     45.91 o 
  -9   3   2       84.47       25.31     76.95 o 
  -7   3   2      953.16      947.34     67.90 o 
  -5   3   2      123.34      135.84     32.58 o 
  -3   3   2       30.32      168.38     27.33 o 
  -1   3   2     9983.80     8845.94    258.05 o 
   1   3   2    16591.38    17346.87   1033.42 o 
   3   3   2      535.41      902.54     71.09 o 
   5   3   2      405.84      415.29     31.04 o 
   7   3   2     4000.30     3447.11    116.13 o 
   9   3   2        7.32      125.94     69.84 o 
  -8   4   2      648.30      615.96     84.13 o 
  -6   4   2     1395.69     1351.39     52.12 o 
  -4   4   2     1525.36     2085.24    166.71 o 
  -2   4   2    17246.81    16494.96   1071.50 o 
   0   4   2     1004.54      843.32     43.24 o 
   2   4   2     1305.58     1834.28    217.24 o 
   4   4   2      188.27      331.06     31.12 o 
   6   4   2     1759.36     2087.55    148.23 o 
   8   4   2      469.56      304.21    101.73 o 
  -7   5   2       82.26      105.41     35.57 o 
  -5   5   2        0.47       86.12     27.14 o 
  -3   5   2    37613.21    33828.02   1036.41 o 
  -1   5   2     5577.94     4856.25    129.36 o 
   1   5   2     5760.34     5227.01    177.95 o 
   3   5   2        5.55      197.80     43.77 o 
   5   5   2      337.88      490.63     42.29 o 
   7   5   2      400.39      683.61     83.41 o 
  -8   6   2        5.27       15.89     38.14 o 
  -6   6   2      186.09      230.88     45.57 o 
  -4   6   2     2347.90     2060.88    149.93 o 
  -2   6   2     1817.04     1807.49     62.07 o 
   0   6   2     3752.31     3730.67     93.05 o 
   2   6   2     3613.06     4015.77    235.69 o 
   4   6   2      125.26      106.44     30.11 o 
   6   6   2     1254.01     1267.02     61.67 o 
   8   6   2     1055.12     1059.09    147.18 o 
  -7   7   2      102.22      108.34     46.15 o 
  -5   7   2     4250.26     4164.10    128.57 o 
  -3   7   2       18.84       18.74     28.64 o 
  -1   7   2     3394.79     3174.76     94.17 o 
   1   7   2      398.54      566.97     48.32 o 
   3   7   2     1412.57     1332.92     90.07 o 
   5   7   2      758.30     1082.05     55.65 o 
   7   7   2       14.22      211.59     60.65 o 
  -6   8   2       23.85       12.95     51.28 o 
  -4   8   2      329.48      429.96     36.26 o 
  -2   8   2     3584.72     3142.00     97.08 o 
   0   8   2     4372.60     3983.40    113.51 o 
   2   8   2      710.53      669.69     34.58 o 
   4   8   2     4009.95     4156.28    289.64 o 
   6   8   2      364.73      432.16     42.83 o 
  -7   9   2      506.12      521.93    104.81 o 
  -5   9   2      104.99      255.17     41.12 o 
  -3   9   2     4591.70     4064.74    123.49 o 
  -1   9   2     2642.85     2260.30     77.44 o 
   1   9   2     2631.33     2202.62     74.96 o 
   3   9   2      528.30      928.15     73.05 o 
   5   9   2        2.76      -41.99     27.99 o 
   7   9   2      650.51      539.20    126.61 o 
  -6  10   2      648.88      519.50     57.38 o 
  -4  10   2      156.17      165.20     38.99 o 
  -2  10   2     1670.89     1834.20    154.80 o 
   0  10   2      120.16      121.89     44.85 o 
   2  10   2     2877.44     2688.10    141.56 o 
   4  10   2      158.09      131.58     33.74 o 
   6  10   2      191.76      325.90     50.59 o 
  -5  11   2      247.98      177.50     43.15 o 
  -3  11   2      811.51      861.51     58.02 o 
  -1  11   2       39.43      284.99     82.90 o 
   1  11   2       61.62      136.63     45.78 o 
   3  11   2     4287.91     3399.69    196.93 o 
   5  11   2        4.09      268.57     71.34 o 
  -4  12   2       80.77       63.87     45.93 o 
  -2  12   2      278.56      270.65     57.46 o 
   0  12   2      872.91      991.11     83.30 o 
   2  12   2     1036.38     1158.81     92.08 o 
   4  12   2       57.30       27.16     37.92 o 
  -3  13   2      813.58      823.88     72.70 o 
  -1  13   2      848.01     1168.99     79.17 o 
   1  13   2      104.01      107.89     81.27 o 
   3  13   2        0.01       67.17     41.79 o 
  -2  14   2      720.82      912.77     77.46 o 
   0  14   2      819.61      900.95     88.44 o 
   2  14   2      126.89       74.22     64.83 o 
  -7   1   3      147.77      165.68     35.25 o 
  -5   1   3      249.60      269.79     26.45 o 
  -3   1   3      290.99      267.65     21.50 o 
  -1   1   3     9251.80     7719.04    276.79 o 
   1   1   3     4938.14     5299.35    231.07 o 
   3   1   3     1464.60     2380.39     94.18 o 
   5   1   3      221.54      945.80     69.19 o 
   7   1   3       11.40       57.82     35.55 o 
   9   1   3      764.10      912.20     71.84 o 
  -8   2   3      729.62      626.45     62.42 o 
  -6   2   3        0.72       38.18     21.38 o 
  -4   2   3    13807.13    11630.82    322.51 o 
  -2   2   3    10231.25     9733.05    284.73 o 
   0   2   3      822.30      620.06     44.07 o 
   2   2   3      282.06      393.18     19.82 o 
   4   2   3      477.09      650.33    111.47 o 
   6   2   3     1115.64     1241.38     52.39 o 
   8   2   3     1244.67     1179.17     73.25 o 
  -9   3   3       72.30       25.46     89.08 o 
  -7   3   3      322.58      414.52     51.51 o 
  -5   3   3     1726.34     1325.79     47.23 o 
  -3   3   3    14340.95    14383.67    594.74 o 
  -1   3   3    25543.59    21822.83    621.86 o 
   1   3   3      447.83      515.08     33.66 o 
   3   3   3      235.95     1121.09     45.71 o 
   5   3   3     1516.24     1420.75     87.87 o 
   7   3   3     1914.26     2280.01     88.06 o 
   9   3   3      352.44      286.72    125.29 o 
  -8   4   3      494.05      430.08     85.61 o 
  -6   4   3      806.73      898.17     98.16 o 
  -4   4   3     8944.53     8747.49    324.68 o 
  -2   4   3     1514.44     2000.35    322.14 o 
   0   4   3      339.88      340.06     22.62 o 
   2   4   3     3334.90     4769.17    215.47 o 
   4   4   3      431.42      865.78    244.19 o 
   6   4   3     4339.17     3919.13    103.95 o 
   8   4   3       41.07      226.98     69.83 o 
  -7   5   3      114.83      141.23     38.02 o 
  -5   5   3      138.86      440.21     45.40 o 
  -3   5   3      918.24     1462.55    140.12 o 
  -1   5   3     1667.76     1639.79     93.77 o 
   1   5   3      164.98      205.67     19.75 o 
   3   5   3      286.06      489.54     45.84 o 
   5   5   3     1720.30     2399.38    148.06 o 
   7   5   3       70.15      251.90     46.00 o 
  -8   6   3       57.19       13.99     39.66 o 
  -6   6   3      325.44      284.41     48.13 o 
  -4   6   3     7661.55     6659.71    417.08 o 
  -2   6   3     9245.45     8495.25    257.68 o 
   0   6   3     3641.38     3129.29     90.25 o 
   2   6   3      114.75      103.35     22.35 o 
   4   6   3     1577.59     1533.73    113.30 o 
   6   6   3      778.76     1155.24    106.45 o 
   8   6   3      872.11      669.17    124.95 o 
  -7   7   3      385.31      423.95     57.84 o 
  -5   7   3     9698.54     8953.87    281.99 o 
  -3   7   3     3362.25     3256.29    117.01 o 
  -1   7   3     1993.03     1676.57     59.32 o 
   1   7   3      288.80      238.11     23.66 o 
   3   7   3       29.02       21.60     39.09 o 
   5   7   3     1028.18     1254.15     57.16 o 
   7   7   3     2964.97     3768.87    260.20 o 
  -6   8   3      119.13      143.67     46.61 o 
  -4   8   3      902.02     1383.43    135.74 o 
  -2   8   3      698.54      772.60     47.40 o 
   0   8   3      897.17      872.47     66.28 o 
   2   8   3       11.19       23.28     23.76 o 
   4   8   3     3553.43     3426.16    303.45 o 
   6   8   3      891.06     1014.37     95.24 o 
  -7   9   3      135.04      195.12     52.54 o 
  -5   9   3      266.36      471.77     57.68 o 
  -3   9   3       17.91      596.30    391.93 o 
  -1   9   3        0.51       89.51     26.23 o 
   1   9   3      338.21      303.38     40.18 o 
   3   9   3     2441.24     2498.42     86.17 o 
   5   9   3      249.50      434.33     43.88 o 
   7   9   3       20.55       23.03     84.49 o 
  -6  10   3     1034.50      922.82     64.38 o 
  -4  10   3      391.03      457.05     46.75 o 
  -2  10   3     2020.32     2008.23     76.39 o 
   0  10   3       78.60      126.83     37.03 o 
   2  10   3      778.90     1099.38     67.26 o 
   4  10   3       44.17       10.36     32.09 o 
   6  10   3     1008.66     1062.47     93.94 o 
  -5  11   3      297.94      319.38     47.58 o 
  -3  11   3     1418.57     1374.61     68.28 o 
  -1  11   3     1370.68     1328.26     76.51 o 
   1  11   3       55.17      160.22     63.08 o 
   3  11   3     1330.27     1372.55     71.31 o 
   5  11   3      766.34      742.07     62.00 o 
  -4  12   3      841.38      920.24     74.46 o 
  -2  12   3     1194.41     1096.17     75.17 o 
   0  12   3     1641.96     1645.20     99.59 o 
   2  12   3      179.05      188.16     57.58 o 
   4  12   3      169.08      144.15     40.53 o 
  -3  13   3      258.46      330.88     57.29 o 
  -1  13   3        0.38       13.52     39.88 o 
   1  13   3      335.63      532.88    166.34 o 
   3  13   3       77.95       98.09     48.91 o 
  -2  14   3       90.83      132.53     49.37 o 
   0  14   3      509.49      516.69     75.61 o 
   2  14   3       84.21      247.17     62.70 o 
  -8   0   4      207.28       45.13     78.82 o 
  -6   0   4     6115.90     4878.06    345.71 o 
  -4   0   4     2446.49     1801.29     70.11 o 
  -2   0   4     5026.99     3848.84    221.46 o 
   0   0   4    10910.00    12496.56    456.91 o 
   2   0   4     5450.58     5940.45    294.09 o 
   4   0   4      386.22      226.78     41.96 o 
   6   0   4       67.58      108.90     51.72 o 
   8   0   4      103.57       95.35     61.40 o 
  -9   1   4       54.67      214.17    106.15 o 
  -7   1   4      588.65      493.18     44.69 o 
  -5   1   4     4437.69     4204.25    101.29 o 
  -3   1   4     2836.73     2498.13     65.77 o 
  -1   1   4    11794.63     9827.37    291.65 o 
   1   1   4     1017.21     1218.62     57.24 o 
   3   1   4     8195.96     8492.43    329.58 o 
   5   1   4     3213.29     3134.65     87.54 o 
   7   1   4     1090.73     1311.59     73.56 o 
   9   1   4       22.14      124.98     49.60 o 
  -8   2   4      130.68       93.68     42.84 o 
  -6   2   4      134.98       34.34     25.59 o 
  -4   2   4       14.23        5.84     14.50 o 
  -2   2   4      146.84      192.38     20.80 o 
   0   2   4     2020.73     2136.76     54.16 o 
   2   2   4     1329.56     1329.01     83.75 o 
   4   2   4     3997.53     4029.24    209.12 o 
   6   2   4      260.90      344.70     33.97 o 
   8   2   4      142.07      268.75     48.54 o 
  -9   3   4       37.64      -37.14     58.00 o 
  -7   3   4       92.59       54.62     39.06 o 
  -5   3   4     1281.25     1102.28     42.96 o 
  -3   3   4     1509.02     1460.51     74.54 o 
  -1   3   4        0.18       14.37     16.90 o 
   1   3   4      698.17      703.13     30.71 o 
   3   3   4      956.92     1211.41     91.30 o 
   5   3   4        0.17      143.99     22.87 o 
   7   3   4       81.92      106.73     55.07 o 
  -8   4   4       12.56      128.32     45.27 o 
  -6   4   4     1991.74     1495.62     74.20 o 
  -4   4   4       22.18       20.12     22.83 o 
  -2   4   4    16572.27    14317.68    416.39 o 
   0   4   4      555.15      690.51     30.99 o 
   2   4   4     4254.35     4924.41    416.45 o 
   4   4   4      353.71      502.07     29.06 o 
   6   4   4     5300.72     4914.29    198.57 o 
   8   4   4      135.45      240.57     49.09 o 
  -7   5   4        0.55       32.35     39.70 o 
  -5   5   4     4698.17     4638.83    198.02 o 
  -3   5   4     2386.62     1873.15     64.13 o 
  -1   5   4      816.98      806.75     78.43 o 
   1   5   4       61.60       87.77     20.63 o 
   3   5   4     1686.76     1860.65    182.48 o 
   5   5   4     8197.36     7845.97    601.08 o 
   7   5   4     1495.22     1445.60     74.93 o 
  -8   6   4       46.92       28.98     40.17 o 
  -6   6   4     1450.49     1614.76    103.23 o 
  -4   6   4     1389.86     1478.19     84.38 o 
  -2   6   4      376.99      436.04     39.09 o 
   0   6   4     1664.48     1692.76     57.24 o 
   2   6   4       90.39       69.09     30.41 o 
   4   6   4     2487.09     2436.83    199.80 o 
   6   6   4      289.25      375.41     62.86 o 
   8   6   4     1039.29     1119.49    122.25 o 
  -7   7   4       85.00      102.37     47.09 o 
  -5   7   4     2085.61     2287.92    107.66 o 
  -3   7   4      250.69      391.22     42.17 o 
  -1   7   4       76.61       85.37     21.55 o 
   1   7   4      460.77      521.44     33.48 o 
   3   7   4       43.43       50.25     24.67 o 
   5   7   4      143.21      226.94     56.87 o 
   7   7   4       42.52       34.05     60.18 o 
  -6   8   4      242.49      248.19     51.28 o 
  -4   8   4     6085.95     5221.33    159.10 o 
  -2   8   4       20.13      -16.03     23.42 o 
   0   8   4      273.01      373.19     31.76 o 
   2   8   4       98.39      168.54     27.46 o 
   4   8   4     6222.15     6147.55    490.51 o 
   6   8   4      539.94      618.25     52.23 o 
  -7   9   4     1328.05     1307.24     90.21 o 
  -5   9   4     1807.33     1632.91     85.26 o 
  -3   9   4     2144.11     1921.80     74.89 o 
  -1   9   4      133.11      133.05     28.28 o 
   1   9   4      594.61      584.21     40.34 o 
   3   9   4      660.45      721.63     55.88 o 
   5   9   4      802.16      973.43     86.95 o 
   7   9   4     1551.48     1638.91    185.10 o 
  -6  10   4     2027.31     1760.37     80.35 o 
  -4  10   4     1232.91     1269.62     68.61 o 
  -2  10   4      983.74      943.81     54.73 o 
   0  10   4      464.83      569.53     42.30 o 
   2  10   4     1530.13     1281.80     81.57 o 
   4  10   4      210.93      216.65     39.11 o 
   6  10   4      872.46     1066.65     99.18 o 
  -5  11   4      285.90      231.07     45.95 o 
  -3  11   4       66.25      473.32     46.81 o 
  -1  11   4      313.79      340.27     46.79 o 
   1  11   4      154.85      136.86     44.97 o 
   3  11   4       10.13       25.77     35.04 o 
   5  11   4       56.32      125.53     71.89 o 
  -4  12   4      275.22      277.73     47.26 o 
  -2  12   4      572.69      548.27     68.25 o 
   0  12   4      135.44      177.41     43.73 o 
   2  12   4      242.63      242.74     55.16 o 
   4  12   4      143.16       93.86     51.80 o 
  -3  13   4      850.28      793.30     71.77 o 
  -1  13   4        9.48       76.56     42.59 o 
   1  13   4     3691.72     3204.87    268.55 o 
   3  13   4      549.98      491.81     62.51 o 
  -2  14   4      929.63      904.68    102.39 o 
   0  14   4      614.04      445.94     87.20 o 
   2  14   4       50.66      100.52     92.77 o 
  -9   1   5        4.32       62.60     66.60 o 
  -7   1   5     1217.64     1120.69     74.26 o 
  -5   1   5     8724.09     8234.62    201.26 o 
  -3   1   5     4210.10     4018.03    111.62 o 
  -1   1   5      158.85      184.37     16.19 o 
   1   1   5     3899.61     3375.58    160.24 o 
   3   1   5     9247.11     9656.50    645.22 o 
   5   1   5      148.12      127.12     24.66 o 
   7   1   5      904.25     1037.84     68.02 o 
   9   1   5      389.98      299.35     56.35 o 
  -8   2   5      799.77      522.15     76.33 o 
  -6   2   5     3745.68     3165.83     90.17 o 
  -4   2   5     4553.50     3824.98     97.40 o 
  -2   2   5      347.37      486.23     39.74 o 
   0   2   5     5976.46     5670.58    131.77 o 
   2   2   5      301.04      453.86    100.29 o 
   4   2   5     4210.76     3982.62    179.53 o 
   6   2   5     1743.59     1381.64     68.79 o 
   8   2   5      728.99      748.26     64.39 o 
  -9   3   5       35.61       -5.62     54.60 o 
  -7   3   5     2243.12     2046.23    137.88 o 
  -5   3   5      370.85      369.26     24.44 o 
  -3   3   5     5848.12     5317.76    146.24 o 
  -1   3   5      562.29      621.04     35.52 o 
   1   3   5     1427.34     1370.44     58.52 o 
   3   3   5     1479.95     1506.90    118.41 o 
   5   3   5     2444.25     2294.33    156.13 o 
   7   3   5     1356.74     1135.79     79.91 o 
  -8   4   5       15.50      -38.49     38.61 o 
  -6   4   5      289.19      252.17     36.06 o 
  -4   4   5     3472.86     3341.90     89.24 o 
  -2   4   5     1609.41     1869.21     95.25 o 
   0   4   5       21.42       61.31     19.83 o 
   2   4   5      156.65      236.61     21.01 o 
   4   4   5      748.11      830.70     57.00 o 
   6   4   5      408.05      654.37     53.18 o 
   8   4   5       26.21       32.88     43.03 o 
  -7   5   5       19.59      -10.79     39.64 o 
  -5   5   5      123.05      182.50     60.90 o 
  -3   5   5     1890.16     1930.34     57.00 o 
  -1   5   5     1115.09      903.48     46.88 o 
   1   5   5      435.38      573.03     37.51 o 
   3   5   5      111.12      159.59     22.39 o 
   5   5   5      105.32      122.86     24.03 o 
   7   5   5      524.12      544.88     56.29 o 
  -8   6   5       32.31       21.83     39.97 o 
  -6   6   5     1178.72     1304.26     75.90 o 
  -4   6   5     2077.91     1865.80     67.35 o 
  -2   6   5      440.30      374.27     54.84 o 
   0   6   5     5247.60     5465.69    146.54 o 
   2   6   5     1346.09     1401.11    162.07 o 
   4   6   5      573.64      594.54     65.14 o 
   6   6   5     1205.96     1426.45    121.73 o 
   8   6   5      501.09      451.15     89.02 o 
  -7   7   5     1170.73     1226.94     83.70 o 
  -5   7   5     1013.46     1168.34     73.86 o 
  -3   7   5      373.39      273.66     44.13 o 
  -1   7   5     1071.00     1022.53     44.93 o 
   1   7   5      362.61      458.16     32.78 o 
   3   7   5     3592.38     3505.18    360.68 o 
   5   7   5     3936.09     4373.37    264.41 o 
   7   7   5      127.61      104.73     55.70 o 
  -6   8   5     1526.61     1515.88     88.43 o 
  -4   8   5     1416.40     1587.51     80.09 o 
  -2   8   5     1090.89     1074.38     53.67 o 
   0   8   5      909.58      877.29     45.06 o 
   2   8   5      347.02      463.22     51.18 o 
   4   8   5      900.36      972.03     98.74 o 
   6   8   5      760.75      878.22     96.49 o 
  -7   9   5     1676.14     1428.62    165.49 o 
  -5   9   5       49.70        8.51     47.92 o 
  -3   9   5        1.83      432.80     98.17 o 
  -1   9   5       92.72       67.72     27.66 o 
   1   9   5        0.26      -34.70     23.14 o 
   3   9   5        7.24      130.75     68.93 o 
   5   9   5      187.91      280.50     45.23 o 
   7   9   5       35.68      -12.82     87.38 o 
  -6  10   5     1476.29     1528.94    105.82 o 
  -4  10   5      487.24      388.64     46.40 o 
  -2  10   5      313.17      321.91     38.34 o 
   0  10   5       97.89       93.00     27.68 o 
   2  10   5     2575.69     2289.86    154.84 o 
   4  10   5      286.79      325.03     42.58 o 
   6  10   5     1161.79     1078.20    160.95 o 
  -5  11   5     1376.20     1229.53     74.12 o 
  -3  11   5       69.19      204.43     39.11 o 
  -1  11   5      299.85      405.83    120.98 o 
   1  11   5      834.71      741.66     78.71 o 
   3  11   5      132.30      154.02     42.20 o 
   5  11   5     1068.06     1107.00    116.28 o 
  -4  12   5     1784.20     1548.34     79.67 o 
  -2  12   5       29.46       48.70     39.68 o 
   0  12   5      145.37      285.13     47.24 o 
   2  12   5       54.62       41.01     46.21 o 
   4  12   5     1603.51     1595.72     90.21 o 
  -3  13   5      318.78      246.15     63.33 o 
  -1  13   5       44.09      149.12     44.61 o 
   1  13   5     1347.94     1174.56     96.62 o 
   3  13   5       35.93       89.56     56.06 o 
  -2  14   5      101.38       72.47     67.37 o 
   0  14   5       57.91       26.74     58.72 o 
  -8   0   6     1154.84      806.58    129.28 o 
  -6   0   6      706.08      864.77     66.35 o 
  -4   0   6     4251.90     3331.69    211.62 o 
  -2   0   6      299.19      370.81     49.28 o 
   0   0   6      304.66      282.63     29.35 o 
   2   0   6    17066.25    16747.60    619.17 o 
   4   0   6    10213.32     8860.31    345.69 o 
   6   0   6      742.35      798.92     83.06 o 
   8   0   6     1965.95     1653.60    118.75 o 
  -9   1   6      917.40      989.20    109.40 o 
  -7   1   6     2089.51     2428.52    105.67 o 
  -5   1   6     3050.59     2821.63    103.55 o 
  -3   1   6      153.38     1198.85     54.10 o 
  -1   1   6      173.94      196.31     21.08 o 
   1   1   6       66.97       62.72     18.71 o 
   3   1   6     7413.70     6214.69    361.56 o 
   5   1   6     6185.70     5021.16    151.47 o 
   7   1   6       69.27      119.89     41.50 o 
  -8   2   6      149.07      567.83     85.52 o 
  -6   2   6      171.99      215.42     50.14 o 
  -4   2   6     1393.61     1347.89     61.87 o 
  -2   2   6     1780.33     1345.05     99.24 o 
   0   2   6      201.97      221.99     16.29 o 
   2   2   6      474.83      822.36    225.94 o 
   4   2   6     3208.82     3159.09    155.01 o 
   6   2   6      123.14      212.83     40.89 o 
   8   2   6       15.97      -55.92     40.42 o 
  -9   3   6        0.12       -0.10     58.08 o 
  -7   3   6      932.47     1463.40     67.67 o 
  -5   3   6        4.76      187.33     27.99 o 
  -3   3   6      905.58      890.67     43.48 o 
  -1   3   6       58.08       62.30     12.48 o 
   1   3   6    12653.81    12647.49    282.79 o 
   3   3   6      767.68      614.88     40.97 o 
   5   3   6     1792.88     1757.25     61.93 o 
   7   3   6      437.20      412.64     58.02 o 
  -8   4   6     1979.19     1569.42    120.88 o 
  -6   4   6     2188.22     1875.41     74.27 o 
  -4   4   6      836.52      800.64     59.90 o 
  -2   4   6      588.18      603.51     31.78 o 
   0   4   6     1075.88     1134.06     43.86 o 
   2   4   6      309.16      300.93     43.88 o 
   4   4   6     5443.32     4968.71    414.56 o 
   6   4   6     1679.72     1471.11     71.17 o 
   8   4   6      187.21      132.84     47.57 o 
  -7   5   6      751.37      904.63     71.54 o 
  -5   5   6     2602.64     2407.98     91.83 o 
  -3   5   6      111.17      310.20     21.70 o 
  -1   5   6     3366.12     2862.74     99.29 o 
   1   5   6      389.72      404.81     36.27 o 
   3   5   6     4427.76     4854.13    413.91 o 
   5   5   6      137.71      115.99     23.05 o 
   7   5   6      423.79      575.08     63.23 o 
  -8   6   6      409.42      285.78     57.79 o 
  -6   6   6      201.84      255.18     46.66 o 
  -4   6   6     2396.46     1960.16     83.94 o 
  -2   6   6      921.35      806.95     49.22 o 
   0   6   6     4112.65     4246.87    117.72 o 
   2   6   6       18.65        4.29     20.88 o 
   4   6   6     1900.36     1799.16    156.18 o 
   6   6   6        0.09      -57.17     41.94 o 
   8   6   6        0.14       32.75     55.77 o 
  -7   7   6      284.19      244.19     54.85 o 
  -5   7   6      125.70      220.90     44.25 o 
  -3   7   6      243.11      394.31     43.87 o 
  -1   7   6       23.18       91.49     22.89 o 
   1   7   6     2167.47     2262.98     94.48 o 
   3   7   6        2.27      -26.53     24.44 o 
   5   7   6      338.04      601.48    155.94 o 
   7   7   6       22.57       51.26     53.40 o 
  -6   8   6      713.37      850.76     72.08 o 
  -4   8   6     1509.48     1253.55     75.47 o 
  -2   8   6     1221.00     1272.94     56.01 o 
   0   8   6       69.19       60.84     25.63 o 
   2   8   6      193.08      315.86     35.53 o 
   4   8   6     2451.33     2460.61    167.07 o 
   6   8   6        1.11      102.09     96.63 o 
  -7   9   6      233.01      271.57     58.88 o 
  -5   9   6     1185.80     1285.59     83.64 o 
  -3   9   6      172.44      169.74     34.96 o 
  -1   9   6      143.24      151.87     35.21 o 
   1   9   6      388.84      388.26     37.34 o 
   3   9   6     1681.42     1527.09     88.61 o 
   5   9   6     1042.53     1110.67     54.80 o 
  -6  10   6     2465.72     1942.13    100.82 o 
  -4  10   6       18.84       15.17     34.93 o 
  -2  10   6      289.76      407.97     47.02 o 
   0  10   6       45.33       -3.97     26.39 o 
   2  10   6     3786.45     3417.60    328.46 o 
   4  10   6      560.47      607.15     90.06 o 
   6  10   6      215.37      181.61     70.31 o 
  -5  11   6       12.99       53.45     40.28 o 
  -3  11   6      170.18       74.62     36.62 o 
  -1  11   6      172.45      306.91     54.74 o 
   1  11   6       38.55      106.24     46.28 o 
   3  11   6        5.20       24.10     37.82 o 
   5  11   6      169.01      215.33     53.82 o 
  -4  12   6      277.79      273.58     46.07 o 
  -2  12   6      261.73      235.06     48.23 o 
   0  12   6      551.89      639.23     61.25 o 
   2  12   6      260.68      317.75     58.41 o 
   4  12   6      176.52      212.06     52.54 o 
  -3  13   6        4.07       73.40     45.04 o 
  -1  13   6        5.30       32.61     41.00 o 
   1  13   6      245.05      182.49     62.29 o 
   3  13   6      694.42      764.36     70.69 o 
   0  14   6      139.49      103.51     56.03 o 
  -9   1   7      677.18      805.51    100.00 o 
  -7   1   7       32.35       90.69     52.73 o 
  -5   1   7     1083.23     1312.92     59.80 o 
  -3   1   7      393.43     1364.65     90.10 o 
  -1   1   7     2253.90     1942.18     52.34 o 
   1   1   7      263.08      160.73     20.35 o 
   3   1   7     6593.85     5769.61    415.65 o 
   5   1   7      284.08      340.38     41.76 o 
   7   1   7       67.13       72.18     42.23 o 
  -8   2   7      785.55      778.47     90.52 o 
  -6   2   7     2592.32     2364.50    142.49 o 
  -4   2   7      333.77      666.31     45.96 o 
  -2   2   7     3569.52     3369.99    112.31 o 
   0   2   7     1797.68     1681.40     43.74 o 
   2   2   7    16310.20    14245.68   1145.30 o 
   4   2   7     2304.66     1899.70    142.87 o 
   6   2   7     1393.32     1415.76     71.82 o 
   8   2   7       35.04      -20.58     42.36 o 
  -9   3   7      622.34      720.21     89.49 o 
  -7   3   7     3250.92     3038.78    163.25 o 
  -5   3   7      899.40      843.36     55.93 o 
  -3   3   7       61.43      174.88     23.42 o 
  -1   3   7     2941.35     2482.35     73.28 o 
   1   3   7    17490.52    16078.17    365.71 o 
   3   3   7      984.05      859.23     54.20 o 
   5   3   7      642.04      726.29     52.69 o 
   7   3   7     1337.39     1182.24    125.64 o 
  -8   4   7       32.67      129.35     48.91 o 
  -6   4   7       34.42      519.25     64.44 o 
  -4   4   7       66.70       58.54     22.88 o 
  -2   4   7      580.12      631.99     47.27 o 
   0   4   7      646.55      735.21     38.95 o 
   2   4   7       76.50       64.02     14.99 o 
   4   4   7     1767.92     1978.12    187.25 o 
   6   4   7        8.80        8.34     35.19 o 
   8   4   7        1.16       69.65     54.51 o 
  -7   5   7      964.73      749.04     67.00 o 
  -5   5   7       10.06     1301.20     66.85 o 
  -3   5   7       45.44       50.82     19.95 o 
  -1   5   7      265.00      296.36     24.55 o 
   1   5   7      903.20     1071.56     52.44 o 
   3   5   7     1823.29     1805.25    204.18 o 
   5   5   7       49.35      103.46     31.61 o 
   7   5   7      175.96      171.73     47.99 o 
  -8   6   7     1128.31     1172.90     87.52 o 
  -6   6   7     1663.63     1456.67     79.11 o 
  -4   6   7     1497.16     1372.49     55.92 o 
  -2   6   7      128.83       78.71     29.97 o 
   0   6   7     1083.76     1036.58     43.81 o 
   2   6   7     2194.54     1814.36    196.95 o 
   4   6   7     2186.44     2314.42    201.67 o 
   6   6   7      835.18     1078.06     92.60 o 
  -7   7   7     1132.63     1596.50     89.03 o 
  -5   7   7       23.10      -23.32     33.70 o 
  -3   7   7      567.59     1024.99    116.60 o 
  -1   7   7      624.28      757.49     42.44 o 
   1   7   7      424.22      508.49     52.77 o 
   3   7   7     2717.72     2440.66    263.50 o 
   5   7   7     1300.19     1621.90     74.08 o 
   7   7   7      128.51      123.55     57.51 o 
  -6   8   7      630.19      743.60     67.21 o 
  -4   8   7      114.74       86.93     47.35 o 
  -2   8   7     1819.07     1712.42     81.05 o 
   0   8   7      803.41      874.18     46.40 o 
   2   8   7     1363.86     1404.08     72.86 o 
   4   8   7       36.47       19.87     26.68 o 
   6   8   7      520.55      574.89     98.85 o 
  -7   9   7      199.35      132.04     55.08 o 
  -5   9   7        9.21       38.37     43.86 o 
  -3   9   7      690.45      486.76     87.76 o 
  -1   9   7        5.33       -4.30     23.88 o 
   1   9   7       23.62       25.34     26.78 o 
   3   9   7       65.41       79.20     46.62 o 
   5   9   7      281.00      368.06     55.98 o 
  -6  10   7      369.98      475.78     63.44 o 
  -4  10   7      194.42       30.62     34.16 o 
  -2  10   7      675.05      762.79     52.00 o 
   0  10   7       62.00       68.55     29.26 o 
   2  10   7      365.76      432.27     75.29 o 
   4  10   7       71.54       -0.37     36.04 o 
   6  10   7      199.10      176.74     71.51 o 
  -5  11   7      363.32      462.30     53.01 o 
  -3  11   7      489.77      465.35     48.58 o 
  -1  11   7       64.66       58.24     32.29 o 
   1  11   7      647.76      622.67     57.90 o 
   3  11   7     1281.42     1341.47     77.27 o 
   5  11   7       73.04       56.10     47.99 o 
  -4  12   7      209.47      184.94     43.28 o 
  -2  12   7       93.93       53.23     41.82 o 
   0  12   7      664.19      738.67     64.49 o 
   2  12   7      808.76      712.16     76.60 o 
   4  12   7      729.58      722.44    119.32 o 
  -3  13   7       81.23       25.39     44.92 o 
  -1  13   7        0.32       24.45     42.65 o 
   1  13   7        0.36       -6.50     46.71 o 
   3  13   7      911.70      880.01     75.70 o 
   0  14   7      401.31      537.79     78.09 o 
  -8   0   8     1300.87     1436.27    153.26 o 
  -6   0   8       11.91      116.71     65.62 o 
  -4   0   8     7910.27     7643.12    438.21 o 
  -2   0   8       42.45       17.64     35.22 o 
   0   0   8    23222.66    24176.32    882.05 o 
   2   0   8       42.88      128.34     36.28 o 
   4   0   8     2323.20     2246.12    134.13 o 
   6   0   8       16.63      -66.86     58.55 o 
   8   0   8       16.80       14.03     64.85 o 
  -9   1   8      436.18      441.77     84.70 o 
  -7   1   8     1894.17     1820.25    116.52 o 
  -5   1   8       34.64       58.52     24.09 o 
  -1   1   8     1569.30     1523.31     41.13 o 
   1   1   8     7723.80     7701.60    407.42 o 
   3   1   8     3636.24     3486.60    245.41 o 
   5   1   8       72.54       10.88     33.90 o 
   7   1   8      180.67       37.06     43.24 o 
  -8   2   8      109.23      257.44     67.25 o 
  -6   2   8      214.39      275.26     55.88 o 
  -4   2   8        8.95      137.49     28.23 o 
  -2   2   8     1462.17     1941.23     93.06 o 
   0   2   8     2319.71     2338.24     57.42 o 
   2   2   8     1807.54     2053.89    214.63 o 
   4   2   8       70.86      187.40     36.25 o 
   6   2   8      487.85      609.26     55.78 o 
   8   2   8       13.64       -7.55     42.77 o 
  -9   3   8       48.49       73.58     52.86 o 
  -7   3   8      250.04      190.53     46.10 o 
  -5   3   8      694.64      923.82     58.70 o 
  -3   3   8      515.39      630.23     44.54 o 
  -1   3   8       45.25       33.24     13.51 o 
   1   3   8     3000.96     2603.37     69.78 o 
   3   3   8      163.09      392.03     44.37 o 
   5   3   8        4.68       -2.66     33.74 o 
   7   3   8       18.35      101.03     43.33 o 
  -8   4   8      999.43     1051.35     80.75 o 
  -6   4   8     1776.80     1697.07     71.38 o 
  -4   4   8      103.98      381.84     50.28 o 
  -2   4   8      351.18      441.41     30.23 o 
   0   4   8     1980.63     1859.66    142.93 o 
   2   4   8    21032.40    20875.28    996.06 o 
   4   4   8      557.85      874.42     82.34 o 
   6   4   8      577.73      478.20     53.29 o 
   8   4   8      173.65      175.29     51.91 o 
  -7   5   8       69.58      237.26     49.81 o 
  -5   5   8        8.65      -11.10     25.79 o 
  -3   5   8     1375.21     1755.73     62.30 o 
  -1   5   8     6287.99     5694.38    155.77 o 
   1   5   8     3186.67     2552.64     79.50 o 
   3   5   8     1704.21     1648.27    128.13 o 
   5   5   8     2358.89     2089.86    253.15 o 
   7   5   8      188.38      306.50     52.63 o 
  -8   6   8      216.65      481.81     65.60 o 
  -6   6   8        1.67       41.44     39.54 o 
  -4   6   8      191.19      126.45     40.82 o 
  -2   6   8      211.05      257.16     59.76 o 
   0   6   8      539.56      549.83     35.24 o 
   2   6   8     1722.06     1569.66     50.99 o 
   4   6   8     1167.98     1178.67    106.68 o 
   6   6   8       18.91      101.23     51.42 o 
  -7   7   8       12.91       53.45     46.50 o 
  -5   7   8      296.04      898.58    102.01 o 
  -3   7   8      122.53       74.54     38.75 o 
  -1   7   8      285.65      292.36     39.25 o 
   1   7   8      269.44      318.66     31.70 o 
   3   7   8      994.63     1228.79     81.63 o 
   5   7   8      104.37      199.80     53.42 o 
   7   7   8       28.15       40.61     54.79 o 
  -6   8   8       12.32      144.32     46.75 o 
  -4   8   8      311.35      258.53     69.01 o 
  -2   8   8     1118.79     1485.74    186.64 o 
   0   8   8      357.76      316.97     34.13 o 
   2   8   8     1953.44     1813.58    146.50 o 
   4   8   8      599.70      561.55     43.41 o 
   6   8   8      997.87     1182.99    182.06 o 
  -7   9   8      438.02      532.15     69.27 o 
  -5   9   8      484.87      445.38     58.99 o 
  -3   9   8        3.30      136.94     40.49 o 
  -1   9   8      149.99      147.90     32.02 o 
   1   9   8     3391.60     2926.59     93.75 o 
   3   9   8     1308.97     1250.36     59.32 o 
   5   9   8       40.58      110.51     61.71 o 
  -6  10   8      103.27       89.62     51.06 o 
  -4  10   8     1044.49     1002.58     77.23 o 
  -2  10   8      171.84      154.75     35.87 o 
   0  10   8      791.49      840.81     56.21 o 
   2  10   8      807.35      770.03     75.51 o 
   4  10   8      368.24      379.56     45.47 o 
  -5  11   8        7.16      173.32     45.12 o 
  -3  11   8      310.71      227.72     42.22 o 
  -1  11   8       56.43       56.83     32.28 o 
   1  11   8      189.30      281.38     46.19 o 
   3  11   8        9.34       57.59     40.34 o 
   5  11   8        3.11      -30.57     60.72 o 
  -4  12   8      311.99      235.66     46.26 o 
  -2  12   8      128.55       76.50     43.04 o 
   0  12   8      104.38       61.45     41.34 o 
   2  12   8      523.76      468.74     59.29 o 
   4  12   8       33.97       85.37     62.54 o 
  -3  13   8      466.69      350.14     58.49 o 
  -1  13   8       41.27       25.44     61.78 o 
   1  13   8      944.22      914.70     88.91 o 
  -9   1   9      919.35      685.76     96.07 o 
  -7   1   9      107.51      198.30     60.93 o 
  -5   1   9      133.88      763.49     70.25 o 
  -3   1   9     1902.09     2126.21    102.55 o 
  -1   1   9    12550.89    11801.17    253.20 o 
   1   1   9     1038.10     1686.26    145.57 o 
   3   1   9      247.91      408.19     40.97 o 
   5   1   9      950.73     1084.33     64.60 o 
   7   1   9        2.13      -54.96     38.69 o 
  -8   2   9      666.75      523.99     91.03 o 
  -6   2   9      208.71      310.39    107.97 o 
  -4   2   9     1022.85     1151.14     60.10 o 
  -2   2   9     2797.66     2320.66     71.88 o 
   0   2   9    10034.22    10030.87    213.89 o 
   2   2   9     4163.10     4448.86    374.89 o 
   4   2   9      874.07      919.44     87.46 o 
   6   2   9       37.45       37.57     38.52 o 
   8   2   9        0.68        6.35     45.25 o 
  -7   3   9       29.17      181.99     46.81 o 
  -5   3   9      690.58      926.59     61.90 o 
  -3   3   9      360.46      652.37     74.78 o 
  -1   3   9     3227.05     2724.39     71.88 o 
   1   3   9     2180.06     2137.30     60.37 o 
   3   3   9     1457.10     2393.52     96.03 o 
   5   3   9      357.33      451.18    106.78 o 
   7   3   9     1963.99     1539.29     83.81 o 
  -8   4   9      421.23      509.93     80.41 o 
  -6   4   9      291.78      235.33     38.45 o 
  -4   4   9       26.14      150.16     28.39 o 
  -2   4   9     1872.27     2627.39    240.99 o 
   0   4   9     2509.06     2625.58    195.72 o 
   2   4   9      166.29      219.76     19.76 o 
   4   4   9       53.60      247.29     50.40 o 
   6   4   9       21.59        3.94     38.94 o 
   8   4   9       58.73       42.98     50.10 o 
  -7   5   9        1.90       42.32     42.13 o 
  -5   5   9        0.53       23.69     27.58 o 
  -3   5   9      166.64      208.64     26.39 o 
  -1   5   9      147.29      215.07     21.15 o 
   1   5   9     1389.84     1551.67     47.27 o 
   3   5   9      151.94      150.00     25.33 o 
   5   5   9       33.51      354.32     64.55 o 
   7   5   9      173.61      154.86     49.02 o 
  -8   6   9      634.86      599.16     70.56 o 
  -6   6   9        4.00      -22.78     39.39 o 
  -4   6   9       93.11      181.78     52.82 o 
  -2   6   9      873.33      786.06     39.95 o 
   0   6   9     9808.44     9937.64    229.11 o 
   2   6   9      262.93      335.05     35.60 o 
   4   6   9     2309.86     2248.54    180.29 o 
   6   6   9      952.46      856.62     93.18 o 
  -7   7   9      141.19       91.96     51.19 o 
  -5   7   9       18.76       57.76     40.02 o 
  -3   7   9       55.67      222.76     38.69 o 
  -1   7   9     3263.81     2503.55     96.41 o 
   1   7   9     1555.70     1349.36     81.65 o 
   3   7   9      602.77      580.40     40.15 o 
   5   7   9      345.31      306.92     60.34 o 
   7   7   9        7.39       68.01     56.05 o 
  -6   8   9     1099.55      988.70     77.66 o 
  -4   8   9      266.84      217.07     61.84 o 
  -2   8   9      574.48      671.41     56.40 o 
   0   8   9     2222.62     1987.67     71.69 o 
   2   8   9     1633.50     1627.54    112.34 o 
   4   8   9      312.93      579.45     59.53 o 
   6   8   9      623.59      747.57     80.67 o 
  -7   9   9       20.14      -14.47     47.76 o 
  -5   9   9       18.40       76.32     45.60 o 
  -3   9   9      188.88      132.29     42.70 o 
  -1   9   9      468.32      555.56     44.06 o 
   1   9   9      117.45      161.99     52.19 o 
   3   9   9       99.02       82.78     28.57 o 
   5   9   9       62.46       82.90     62.30 o 
  -6  10   9      141.33      164.32     57.29 o 
  -4  10   9       50.66       28.49     43.61 o 
  -2  10   9      219.72      248.68     38.80 o 
   0  10   9     1059.09     1118.14     61.45 o 
   2  10   9      288.11      310.91     47.72 o 
   4  10   9      296.03      340.19     55.59 o 
  -5  11   9      555.34      424.44     71.16 o 
  -3  11   9      195.43      348.65     44.68 o 
  -1  11   9      788.30      876.81     57.95 o 
   1  11   9     3476.91     2883.46    113.76 o 
   3  11   9      531.11      771.41     64.86 o 
  -4  12   9      169.60       99.20     42.49 o 
  -2  12   9       47.88      -10.84     40.08 o 
   0  12   9      876.47      827.05     67.68 o 
   2  12   9      639.98      549.94     62.62 o 
  -3  13   9      534.21      387.13     63.79 o 
  -1  13   9      192.63      214.66     66.84 o 
   1  13   9       62.79      277.77     76.68 o 
  -8   0  10      106.35       77.34     90.19 o 
  -4   0  10      345.31      550.03     80.58 o 
  -2   0  10     7783.80     6901.75    273.82 o 
   0   0  10    12877.78    15422.15   1095.78 o 
   2   0  10     1237.07     1087.61     69.71 o 
   4   0  10      467.92      271.49     57.71 o 
   6   0  10      681.16      854.68     98.51 o 
   8   0  10     1584.88     1447.79    127.54 o 
  -9   1  10      265.90      177.42     72.74 o 
  -7   1  10        1.82      -40.23     47.06 o 
  -5   1  10        0.56        6.47     37.84 o 
  -3   1  10      150.93      184.85     50.09 o 
  -1   1  10     4935.00     4497.51    115.43 o 
   1   1  10     8693.70     8173.75    263.54 o 
   3   1  10     1156.06     1100.42     55.67 o 
   5   1  10     1534.25     1344.43     66.60 o 
   7   1  10       44.09      106.96     46.17 o 
  -8   2  10      119.89      212.84     68.38 o 
  -6   2  10      958.38      859.61     83.26 o 
  -4   2  10       18.47       79.69     34.78 o 
  -2   2  10     2101.05     1952.11     63.74 o 
   0   2  10     6894.35     7301.51    159.15 o 
   2   2  10      308.01      798.29    292.48 o 
   4   2  10      441.81      584.74     48.59 o 
   6   2  10       86.81       26.27     43.67 o 
   8   2  10      113.12       83.00     48.71 o 
  -7   3  10       41.47       -1.84     56.25 o 
  -5   3  10       65.88      102.59     34.33 o 
  -3   3  10     1637.24     1392.72     65.22 o 
  -1   3  10     2698.05     2737.88     66.98 o 
   1   3  10      237.63      240.46     35.88 o 
   3   3  10     1293.19     1381.55     92.07 o 
   5   3  10       49.87     2261.58   1137.41 o 
   7   3  10       41.61       66.00     44.93 o 
  -8   4  10       33.12       58.40     71.44 o 
  -6   4  10       58.71       60.11     38.13 o 
  -4   4  10      182.22      191.66     30.22 o 
  -2   4  10     1812.37     1565.45     56.94 o 
   0   4  10     2218.03     2362.88     61.69 o 
   2   4  10     2623.47     2206.98     95.92 o 
   4   4  10       42.41      193.72     45.32 o 
   6   4  10      981.05     1121.71     73.77 o 
  -7   5  10      701.96      723.77     68.10 o 
  -5   5  10      317.14      376.38     40.04 o 
  -3   5  10     1103.64     1026.24     48.07 o 
  -1   5  10     1102.91      881.56     33.27 o 
   1   5  10      564.93      609.31     27.85 o 
   3   5  10       22.71      145.39     45.10 o 
   5   5  10     1012.57     1013.39     79.39 o 
   7   5  10       53.63      100.14     46.95 o 
  -8   6  10      376.93      357.57     81.05 o 
  -6   6  10       44.31       13.03     39.92 o 
  -4   6  10      562.25      702.70     57.30 o 
  -2   6  10     1652.23     1431.37     60.88 o 
   0   6  10     1990.54     2062.82     96.79 o 
   2   6  10      589.49      958.25     75.68 o 
   4   6  10        1.59       68.27     46.34 o 
   6   6  10      161.65       98.42     53.53 o 
  -7   7  10      122.57       99.81     70.93 o 
  -5   7  10      867.61      828.92     67.23 o 
  -3   7  10      290.76      363.19     44.06 o 
  -1   7  10       83.73      177.48     29.08 o 
   1   7  10      109.94      142.62     26.12 o 
   3   7  10      954.97     1061.96     98.79 o 
   5   7  10        0.10      285.52     57.00 o 
   7   7  10        0.16       37.50     57.26 o 
  -6   8  10      503.49      504.65     63.21 o 
  -4   8  10       75.31       40.25     39.54 o 
  -2   8  10     1048.64     1094.76     68.56 o 
   0   8  10      488.25      485.05     39.97 o 
   2   8  10      751.03      725.31     39.73 o 
   4   8  10      680.59      850.52     80.52 o 
   6   8  10       31.62      155.42    101.99 o 
  -5   9  10      411.16      388.76     56.40 o 
  -3   9  10      344.61      281.99     69.93 o 
  -1   9  10     3304.09     3017.04     99.32 o 
   1   9  10     1782.36     1630.29     66.48 o 
   3   9  10     1067.85     1191.29     64.87 o 
   5   9  10       13.81       30.15     59.43 o 
  -6  10  10      175.41      199.80     56.98 o 
  -4  10  10       54.88       12.48     43.37 o 
  -2  10  10     1026.43      900.15     58.23 o 
   0  10  10     1093.69     1120.79     61.83 o 
   2  10  10     4223.43     3833.49    210.84 o 
   4  10  10      689.00      782.10     95.85 o 
  -5  11  10       94.38        5.08     57.31 o 
  -3  11  10       30.70      -17.00     34.18 o 
  -1  11  10      762.10      865.24     58.43 o 
   1  11  10      197.97      277.20     48.17 o 
   3  11  10      100.33      117.17     38.95 o 
  -4  12  10        7.43       46.07     41.26 o 
  -2  12  10       61.34       46.14     43.58 o 
   0  12  10      482.35      493.26     58.32 o 
   2  12  10      715.71      566.44    101.72 o 
  -1  13  10     1869.58     1599.01     89.81 o 
   1  13  10      374.00      320.05     68.05 o 
  -7   1  11        1.34       38.96     51.51 o 
  -5   1  11        3.07      221.21    208.00 o 
  -3   1  11     1479.83     1284.56     56.16 o 
  -1   1  11      742.06     1112.26    137.52 o 
   1   1  11     2034.31     2084.53     99.66 o 
   3   1  11      987.35     1673.24    352.92 o 
   5   1  11      356.72      802.64     58.25 o 
   7   1  11      806.04      782.38     67.39 o 
  -8   2  11        0.51      -79.67     53.12 o 
  -6   2  11       13.51      134.48     50.70 o 
  -4   2  11      447.43      528.57     73.10 o 
  -2   2  11     3075.90     2786.61     86.03 o 
   0   2  11      381.26      321.18     22.76 o 
   2   2  11      360.43      406.60     62.80 o 
   4   2  11     1795.43     1621.69     70.67 o 
   6   2  11      523.25      574.68     75.54 o 
  -7   3  11      311.37      469.29     72.77 o 
  -5   3  11       53.15       90.65     34.26 o 
  -3   3  11     8121.76     7147.85    228.02 o 
  -1   3  11     3121.74     2676.44     62.58 o 
   1   3  11      677.00      551.57     34.98 o 
   3   3  11     1655.24     2831.38    217.42 o 
   5   3  11      754.16     1158.50    132.16 o 
   7   3  11      161.08      188.24     51.63 o 
  -8   4  11      210.36      232.22     69.49 o 
  -6   4  11       91.66       87.69     34.20 o 
  -4   4  11      648.71      734.68     46.42 o 
  -2   4  11      234.74      214.11     20.10 o 
   0   4  11     1117.18     1310.53     58.85 o 
   2   4  11      947.23     1177.69     42.59 o 
   4   4  11      241.61      322.33     44.01 o 
   6   4  11       16.91      -21.39     41.75 o 
  -7   5  11      197.58      295.59     54.44 o 
  -5   5  11      233.53      424.65     41.40 o 
  -3   5  11      651.45      736.19     48.75 o 
  -1   5  11      572.17      652.91     30.41 o 
   1   5  11       45.04      185.90     32.73 o 
   3   5  11       29.94       37.42     20.63 o 
   5   5  11      542.97      384.67     60.69 o 
   7   5  11      351.63      264.07     55.91 o 
  -8   6  11      541.92      477.97     84.06 o 
  -6   6  11      323.18      250.45     50.81 o 
  -4   6  11      561.86      569.12     61.05 o 
  -2   6  11     5490.78     4886.85    123.87 o 
   0   6  11      974.65      973.10     44.52 o 
   2   6  11      784.07      680.67     34.98 o 
   4   6  11      631.58      707.12    114.33 o 
   6   6  11       18.56      -24.30     47.79 o 
  -7   7  11      117.36      217.13     55.57 o 
  -5   7  11        7.13       40.86     39.73 o 
  -3   7  11      368.59      318.80     44.68 o 
  -1   7  11     4603.67     4236.84    111.11 o 
   1   7  11     1382.91     1260.50     42.95 o 
   3   7  11      661.38      738.34     71.30 o 
   5   7  11      709.25      752.48     77.88 o 
  -6   8  11        9.72      -17.12     45.87 o 
  -4   8  11      847.47      844.05     67.12 o 
  -2   8  11     1595.59     1583.81     79.06 o 
   0   8  11     2068.22     2137.32     79.64 o 
   2   8  11      306.22      320.45     51.62 o 
   4   8  11     1867.92     1702.69    105.51 o 
   6   8  11      283.34      318.69     66.73 o 
  -5   9  11       90.21       47.60     44.30 o 
  -3   9  11       88.26       64.02     41.21 o 
  -1   9  11      630.92      634.50     48.49 o 
   1   9  11      233.02      253.19     31.89 o 
   3   9  11        7.78      -19.59     32.40 o 
   5   9  11       19.21      248.11     79.56 o 
  -4  10  11      159.32      158.84     50.34 o 
  -2  10  11     1411.68     1346.87     66.48 o 
   0  10  11      556.07      538.26     47.23 o 
   2  10  11     2456.74     2257.07     83.78 o 
   4  10  11      161.09      229.65     73.57 o 
  -5  11  11      134.93      149.62     53.53 o 
  -3  11  11     2061.41     1775.36     79.75 o 
  -1  11  11      734.02      731.98     72.03 o 
   1  11  11     1055.90     1091.44     79.68 o 
   3  11  11      413.10      324.69     46.45 o 
  -4  12  11      222.78      316.76     49.77 o 
  -2  12  11      890.64      863.42     62.45 o 
   0  12  11     1179.82     1285.16     82.22 o 
   2  12  11       70.69       64.08     40.10 o 
  -1  13  11        0.82        7.42     44.60 o 
   1  13  11        3.36      -19.03     45.11 o 
  -8   0  12      777.02      580.77    128.38 o 
  -6   0  12      115.89       16.67     66.63 o 
  -4   0  12      176.28      218.17     60.44 o 
  -2   0  12      824.09     1061.94     63.90 o 
   0   0  12        6.29        1.34     31.59 o 
   2   0  12       27.48      -60.60     53.01 o 
   4   0  12     3256.54     2962.70    147.31 o 
   6   0  12        0.63       47.36     56.83 o 
  -7   1  12       25.54       65.47     54.76 o 
  -5   1  12      784.47      970.84     82.47 o 
  -3   1  12      470.05      496.23     40.15 o 
  -1   1  12     5631.02     5186.71    152.77 o 
   1   1  12      128.60      114.65     21.44 o 
   3   1  12     2821.94     2607.09     91.81 o 
   5   1  12     1092.84     2223.54     89.36 o 
   7   1  12      665.07      871.94     71.31 o 
  -8   2  12      273.78      215.36     71.52 o 
  -6   2  12        6.94      -32.30     43.47 o 
  -4   2  12     1213.23     1066.15     73.43 o 
  -2   2  12     1172.89     1175.53     42.68 o 
   0   2  12       24.01      -15.49     16.43 o 
   2   2  12      342.16      390.89     28.60 o 
   4   2  12       90.76      166.62     39.04 o 
   6   2  12      212.98      367.84     53.11 o 
  -7   3  12      416.31      363.42     72.34 o 
  -5   3  12      378.79      319.45     84.41 o 
  -3   3  12     1276.23     1340.72     64.25 o 
  -1   3  12       21.34       77.00     16.68 o 
   1   3  12      100.72       81.57     20.03 o 
   3   3  12      117.46      309.18     60.31 o 
   5   3  12      609.35      626.05     57.77 o 
   7   3  12      101.01      168.61     53.29 o 
  -8   4  12      148.50      257.86     70.35 o 
  -6   4  12       23.66       28.91     38.10 o 
  -4   4  12     2007.30     1724.20     80.24 o 
  -2   4  12     4306.79     3599.88     93.58 o 
   0   4  12     1840.48     1615.91     48.51 o 
   2   4  12     1107.57     1061.65     36.85 o 
   4   4  12       75.70       43.31     36.90 o 
   6   4  12     1315.62     1235.30     80.14 o 
  -7   5  12      346.74      293.09     70.13 o 
  -5   5  12     1721.67     1506.96     66.57 o 
  -3   5  12     5001.31     4112.34    124.27 o 
  -1   5  12     6893.90     5891.69    133.97 o 
   1   5  12     2267.23     2158.57     55.55 o 
   3   5  12     1659.46     1640.17    105.09 o 
   5   5  12      579.00      432.02     63.55 o 
   7   5  12       63.56      193.11     54.59 o 
  -6   6  12      191.93      156.74     60.87 o 
  -4   6  12      982.41     1071.97     70.41 o 
  -2   6  12      983.10     1048.13     50.54 o 
   0   6  12      195.92      247.22     26.80 o 
   2   6  12     1242.45     1418.13     84.93 o 
   4   6  12      236.05      256.97     89.87 o 
   6   6  12       47.24      104.34     55.19 o 
  -7   7  12      112.69       35.67     49.34 o 
  -5   7  12      104.54       91.76     43.67 o 
  -3   7  12      206.82      261.06     43.39 o 
  -1   7  12      339.72      376.47     40.44 o 
   1   7  12       79.13       91.26     23.27 o 
   3   7  12      193.79       96.94     35.73 o 
   5   7  12      101.25      103.63     56.24 o 
  -6   8  12      138.64      127.96     49.93 o 
  -4   8  12     1879.27     1523.31     84.19 o 
  -2   8  12      597.57      576.00     55.39 o 
   0   8  12     8861.24     7967.62    192.43 o 
   2   8  12      379.11      339.76     31.37 o 
   4   8  12       27.11       14.63     49.24 o 
   6   8  12      217.28      161.48     61.68 o 
  -5   9  12      242.93      201.87     52.39 o 
  -3   9  12     2534.22     2638.77    140.69 o 
  -1   9  12       61.06       30.93     32.80 o 
   1   9  12      453.44      417.11     36.14 o 
   3   9  12     1833.33     1867.87     80.70 o 
   5   9  12       10.24       29.42     60.42 o 
  -4  10  12     1309.91     1090.63    154.56 o 
  -2  10  12      891.29      863.79     59.05 o 
   0  10  12        6.35      -28.13     26.61 o 
   2  10  12     1081.19     1159.10    124.93 o 
   4  10  12      135.72      179.50     70.89 o 
  -3  11  12        3.94       14.92     37.97 o 
  -1  11  12       68.25       42.92     35.35 o 
   1  11  12      810.49      807.78     60.34 o 
   3  11  12      167.85      172.92     53.45 o 
  -2  12  12      175.05      136.79     42.37 o 
   0  12  12       47.08       60.58     44.23 o 
   2  12  12      258.36      173.62     50.52 o 
  -7   1  13       93.97       26.50     82.37 o 
  -5   1  13      669.75      970.90    181.36 o 
  -3   1  13      999.73      916.43     42.72 o 
  -1   1  13      317.56      510.40     32.49 o 
   1   1  13     1606.30     1555.40     52.13 o 
   3   1  13      213.08      267.35     38.26 o 
   5   1  13      284.80      264.87     46.51 o 
   7   1  13      186.02      221.88     53.82 o 
  -8   2  13       18.68       -2.42     58.55 o 
  -6   2  13       76.26       71.18     53.33 o 
  -4   2  13     1874.73     1522.09     91.21 o 
  -2   2  13      684.85      877.22     89.12 o 
   0   2  13      167.58      153.12     22.44 o 
   2   2  13     9119.75     7442.72    342.05 o 
   4   2  13      472.26      883.70     61.19 o 
   6   2  13      188.85      240.47     51.43 o 
  -7   3  13       23.37      137.38     59.32 o 
  -5   3  13      995.58      946.87    115.34 o 
  -3   3  13     9247.12     8424.68    269.09 o 
  -1   3  13      488.07      588.85     28.68 o 
   1   3  13     4234.21     3858.26    100.17 o 
   3   3  13       71.33       58.40     34.72 o 
   5   3  13     2720.80     2272.85    157.37 o 
   7   3  13     1974.06     1609.43     91.95 o 
  -8   4  13        0.00      121.48     68.52 o 
  -6   4  13      442.53      502.96     59.22 o 
  -4   4  13      302.80      295.14     54.12 o 
  -2   4  13     1360.96     1290.70     45.07 o 
   0   4  13      278.77      334.50     26.67 o 
   2   4  13      401.01      565.56     29.29 o 
   4   4  13      202.77      208.08     44.42 o 
   6   4  13      276.87      430.15     57.78 o 
  -7   5  13      225.04       83.06     60.58 o 
  -5   5  13      401.66      475.41     54.76 o 
  -3   5  13      696.02      647.14     44.03 o 
  -1   5  13      185.89      217.79     23.15 o 
   1   5  13     1518.18     1415.85     42.97 o 
   3   5  13      417.84      785.78    180.14 o 
   5   5  13      367.82      454.16     65.56 o 
  -6   6  13      343.93      297.79     54.37 o 
  -4   6  13     2373.16     2270.02     99.30 o 
  -2   6  13     5264.95     4382.73    131.37 o 
   0   6  13      929.31     1161.23     47.38 o 
   2   6  13      646.85      938.77     37.40 o 
   4   6  13     1224.82     1138.16    103.89 o 
   6   6  13     2203.41     1908.51    135.31 o 
  -7   7  13       95.01       81.81     56.79 o 
  -5   7  13     1688.56     1620.91     88.25 o 
  -3   7  13      323.55      431.73     81.80 o 
  -1   7  13      973.09     1012.78     53.57 o 
   1   7  13     1822.85     1640.48     50.40 o 
   3   7  13        2.77      -36.12     42.98 o 
   5   7  13      145.63      131.37     57.22 o 
  -6   8  13     1496.68     1261.48     90.56 o 
  -4   8  13      474.87      535.23     59.30 o 
  -2   8  13      157.56      183.67     43.33 o 
   0   8  13      580.68      704.76     41.13 o 
   2   8  13      262.94      255.72     29.83 o 
   4   8  13        9.04      -45.56     46.56 o 
  -5   9  13      110.65       95.17     53.07 o 
  -3   9  13        6.20       63.32     41.94 o 
  -1   9  13       19.87        3.74     31.08 o 
   1   9  13        3.96      -36.71     24.48 o 
   3   9  13       57.14       78.10     43.41 o 
   5   9  13       59.55      136.41     62.01 o 
  -4  10  13      417.37      383.57     89.57 o 
  -2  10  13      476.86      491.41     50.47 o 
   0  10  13        0.10        3.55     29.27 o 
   2  10  13       36.89      174.72     32.87 o 
   4  10  13       10.36       64.93     61.69 o 
  -3  11  13      225.97      188.14     44.29 o 
  -1  11  13      416.26      414.01     47.95 o 
   1  11  13      139.39      152.93     37.36 o 
   3  11  13      571.90      619.65    182.58 o 
  -2  12  13      562.04      552.42     56.10 o 
   0  12  13     1301.29     1426.54     94.18 o 
   2  12  13       57.79       58.76     42.39 o 
  -8   0  14       13.35      -20.24     83.47 o 
  -6   0  14     4874.90     4305.55    292.63 o 
  -4   0  14     3866.73     3790.68    248.10 o 
  -2   0  14     2586.50     2192.02    108.49 o 
   0   0  14    10320.27    11327.90    554.20 o 
   2   0  14      109.11      221.45     50.45 o 
   4   0  14     3428.92     3083.83    154.97 o 
   6   0  14     1537.04     1337.13    117.75 o 
  -7   1  14      922.59      986.74    100.82 o 
  -5   1  14     2328.28     2307.11    127.85 o 
  -3   1  14     1293.09     1446.36     71.35 o 
  -1   1  14     1382.37     1374.84     57.77 o 
   1   1  14      926.58      947.08     44.29 o 
   3   1  14     1648.91     1558.03     69.70 o 
   5   1  14     1421.14     1239.85    101.26 o 
   7   1  14       61.28       72.79     55.24 o 
  -8   2  14       67.78       42.36     64.49 o 
  -6   2  14     1197.97     1179.17    100.74 o 
  -4   2  14       27.70       36.91     60.86 o 
  -2   2  14       56.28     1207.49     60.67 o 
   0   2  14       49.28       80.13     24.18 o 
   2   2  14      795.88     1309.56     79.55 o 
   4   2  14       74.84      -21.63     35.84 o 
   6   2  14      938.71     1097.68     79.75 o 
  -7   3  14      523.38      568.94    173.46 o 
  -5   3  14      987.47     1015.91     88.04 o 
  -3   3  14     2751.01     2244.45     92.68 o 
  -1   3  14     2235.77     2333.30     58.94 o 
   1   3  14      149.80      132.03     25.03 o 
   3   3  14     1399.81     1445.23     71.98 o 
   5   3  14        7.82       47.46     42.24 o 
   7   3  14      178.82      106.86     52.85 o 
  -6   4  14      688.62      727.04     66.87 o 
  -4   4  14      873.78      829.74     52.46 o 
  -2   4  14     1438.55     1315.41     57.06 o 
   0   4  14     4032.39     4326.57    104.45 o 
   2   4  14      145.09      166.10     31.28 o 
   4   4  14      993.55     1045.35     86.13 o 
   6   4  14     2789.83     2140.21     96.23 o 
  -7   5  14      413.61      495.67     78.60 o 
  -5   5  14      206.37      285.75     49.79 o 
  -3   5  14       36.84       60.46     31.26 o 
  -1   5  14     1286.77     1136.12     43.36 o 
   1   5  14      567.89      561.86     86.63 o 
   3   5  14      681.20      831.43     72.34 o 
   5   5  14      807.45      703.42     76.48 o 
  -6   6  14       11.07       32.09     41.39 o 
  -4   6  14     1253.22     1243.77     78.41 o 
  -2   6  14     2941.31     2713.27     92.06 o 
   0   6  14     1610.95     1769.81    127.03 o 
   2   6  14      228.56      275.14     30.50 o 
   4   6  14      214.72      286.25     58.92 o 
   6   6  14        0.08       52.07     81.66 o 
  -7   7  14       34.30       -4.88     48.23 o 
  -5   7  14        0.17       79.56     44.47 o 
  -3   7  14      357.33      409.45     51.07 o 
  -1   7  14     1370.84     1230.29     70.04 o 
   1   7  14      254.61      283.07     28.62 o 
   3   7  14       65.41       44.25     47.22 o 
   5   7  14      138.23      138.16     57.71 o 
  -6   8  14      397.80      378.35     61.87 o 
  -4   8  14      240.80      245.94     82.22 o 
  -2   8  14      109.66       63.48     47.07 o 
   0   8  14       11.39      -35.49     23.66 o 
   2   8  14      480.49      633.01     37.36 o 
   4   8  14     1047.39     1078.22     94.11 o 
  -5   9  14      806.07      766.11     74.22 o 
  -3   9  14      915.53      937.62     72.80 o 
  -1   9  14       81.83       73.27     34.72 o 
   1   9  14      887.43      878.73     55.46 o 
   3   9  14      101.07      171.75     46.78 o 
  -4  10  14      658.06      568.70     68.54 o 
  -2  10  14      379.32      331.52     47.00 o 
   0  10  14      377.74      527.08     70.79 o 
   2  10  14      177.93      166.40     42.77 o 
   4  10  14       88.45      121.48     67.00 o 
  -3  11  14      103.57       76.97     42.52 o 
  -1  11  14       98.25      177.15     41.63 o 
   1  11  14     2319.93     1958.39     67.69 o 
  -2  12  14       72.31       23.59     39.47 o 
   0  12  14       32.11      -39.58     53.31 o 
  -7   1  15      120.97      205.79     69.82 o 
  -5   1  15     7723.04     7185.92    308.39 o 
  -3   1  15      354.14      486.06     47.95 o 
  -1   1  15     1515.20     1367.39     59.58 o 
   1   1  15      195.20      292.68     39.39 o 
   3   1  15     5613.12     4403.49    140.55 o 
   5   1  15      267.73      422.72     54.39 o 
   7   1  15      108.15       92.75     50.97 o 
  -8   2  15      630.14      631.12     92.81 o 
  -6   2  15     1310.36     1376.63    105.54 o 
  -4   2  15     3750.95     3458.68    165.49 o 
  -2   2  15     3514.23     3164.60    103.62 o 
   0   2  15     1917.70     1748.41     59.17 o 
   2   2  15      551.08      644.98     51.23 o 
   4   2  15     3872.46     3111.05    149.56 o 
   6   2  15      272.98      448.47     59.32 o 
  -7   3  15      491.50      496.48     81.21 o 
  -5   3  15      231.42      360.91     61.15 o 
  -3   3  15       73.03      112.97     35.50 o 
  -1   3  15      967.04      969.05     49.75 o 
   1   3  15      235.06      298.79     28.39 o 
   3   3  15      228.96      119.87     41.44 o 
   5   3  15     2390.13     1926.00     86.88 o 
  -6   4  15        1.53       48.30     83.46 o 
  -4   4  15     1216.67     1212.80     62.69 o 
  -2   4  15      616.88      685.13     42.99 o 
   0   4  15     2067.37     2113.05     61.58 o 
   2   4  15      446.56      808.64     80.71 o 
   4   4  15       16.22      214.10     53.12 o 
   6   4  15        3.38        0.18     46.55 o 
  -7   5  15       66.80       72.81     61.59 o 
  -5   5  15       25.89      -14.10     43.17 o 
  -3   5  15      745.86      763.88     50.39 o 
  -1   5  15      509.23      469.15     30.33 o 
   1   5  15     1067.80     1008.37     63.47 o 
   3   5  15      309.06      243.29     54.74 o 
   5   5  15       47.17      119.00     56.11 o 
  -6   6  15      396.44      288.96     56.10 o 
  -4   6  15      119.74      145.10     43.54 o 
  -2   6  15      561.52      574.81     44.95 o 
   0   6  15      966.69     1039.48     45.86 o 
   2   6  15       52.02      327.73     64.78 o 
   4   6  15      368.39      457.88     76.10 o 
   6   6  15      171.91      180.13     96.95 o 
  -5   7  15      432.92      437.22     60.48 o 
  -3   7  15      353.93      301.80     49.30 o 
  -1   7  15     3368.94     2768.34     98.37 o 
   1   7  15       32.18      -17.32     22.01 o 
   3   7  15      138.85      323.23    119.42 o 
   5   7  15      465.35      461.84     72.41 o 
  -6   8  15      556.91      573.08     71.11 o 
  -4   8  15      183.17      105.68     46.23 o 
  -2   8  15     1894.16     1696.64     85.33 o 
   0   8  15      436.88      464.99     37.35 o 
   2   8  15       25.92       55.22     35.58 o 
   4   8  15      378.53      390.19     67.52 o 
  -5   9  15       70.70       69.74     49.72 o 
  -3   9  15       21.45       84.93     45.13 o 
  -1   9  15     1226.49     1257.72     66.33 o 
   1   9  15      557.81      477.62     38.97 o 
   3   9  15       60.06       44.77     45.06 o 
  -4  10  15      446.65      487.45     65.32 o 
  -2  10  15      490.88      389.33     48.36 o 
   0  10  15        0.02      -42.01     31.96 o 
   2  10  15      345.59      338.22     62.01 o 
  -3  11  15      864.75      775.47     64.17 o 
  -1  11  15     1069.63     1191.54     71.13 o 
   1  11  15        1.96       33.41     34.00 o 
  -6   0  16     1434.91     1397.98    160.51 o 
  -4   0  16     2691.26     2734.19    200.42 o 
  -2   0  16     2235.34     1941.29    105.13 o 
   0   0  16      747.49      978.23     63.94 o 
   2   0  16     1588.46     1312.37     98.89 o 
   4   0  16    10320.27     8030.46    333.94 o 
   6   0  16     1145.38      776.09    165.45 o 
  -7   1  16     1289.56     1302.86    204.39 o 
  -5   1  16      551.74      586.77     73.27 o 
  -3   1  16     1219.60     1212.14     67.28 o 
  -1   1  16       10.92      -29.16     36.71 o 
   1   1  16     2128.94     1895.05     63.32 o 
   3   1  16     2274.39     1901.20     91.94 o 
   5   1  16        0.51      -50.42     39.02 o 
  -6   2  16      357.04      389.28     98.69 o 
  -4   2  16       13.09       27.98     48.07 o 
  -2   2  16      538.35      711.28     48.00 o 
   0   2  16       32.98       25.04     25.21 o 
   2   2  16     2537.03     2191.90     86.45 o 
   4   2  16      137.73       73.14     41.81 o 
   6   2  16      347.81      321.25     57.21 o 
  -7   3  16      557.03      531.88     83.97 o 
  -5   3  16       12.32      178.19     52.94 o 
  -3   3  16     1346.00     1113.57     68.31 o 
  -1   3  16      109.31      148.87     23.59 o 
   1   3  16     1587.25     1363.69     53.47 o 
   3   3  16      457.90      320.22     48.23 o 
   5   3  16     3059.25     2401.54    144.38 o 
  -6   4  16      865.12      752.11    166.34 o 
  -4   4  16      404.56      460.18     46.15 o 
  -2   4  16     3605.58     3419.93     99.95 o 
   0   4  16     1278.95     1446.06     49.75 o 
   2   4  16      489.31      499.00     59.91 o 
   4   4  16      155.92      197.47     56.01 o 
   6   4  16      537.95      581.98     67.17 o 
  -7   5  16      531.29      753.15    259.63 o 
  -5   5  16      833.38      837.92     70.46 o 
  -3   5  16     1031.23     1084.61     69.63 o 
  -1   5  16        2.73      -11.42     22.63 o 
   1   5  16     2072.20     2200.19    143.91 o 
   3   5  16      489.65      546.35     67.73 o 
   5   5  16       24.38       39.45     52.35 o 
  -6   6  16      427.80      521.13     81.89 o 
  -4   6  16      568.37      561.22     60.12 o 
  -2   6  16     2144.06     1942.88     89.81 o 
   0   6  16     1267.59     1294.01     50.30 o 
   2   6  16      267.16      365.41     49.17 o 
   4   6  16      233.29      242.29     59.55 o 
  -5   7  16       59.41       40.04     58.01 o 
  -3   7  16      185.72      238.86     47.55 o 
  -1   7  16      156.86       86.61     53.51 o 
   1   7  16        0.00      -33.89     22.59 o 
   3   7  16      284.07      287.45     63.93 o 
   5   7  16       71.43       97.54     58.30 o 
  -4   8  16      370.67      409.33     59.26 o 
  -2   8  16      406.05      397.77     54.47 o 
   0   8  16       84.61       80.28     37.68 o 
   2   8  16        0.05        1.64     42.81 o 
   4   8  16       35.02       24.18     53.69 o 
  -5   9  16     1024.89      928.62     82.03 o 
  -3   9  16     2802.44     2347.90    108.32 o 
  -1   9  16     2839.41     2264.79     80.19 o 
   1   9  16       78.05       70.43     30.05 o 
   3   9  16     1119.50     1129.28    116.70 o 
  -4  10  16      406.47      400.64     64.34 o 
  -2  10  16       73.05       88.19     41.06 o 
   0  10  16        5.67      -47.26     31.51 o 
   2  10  16      646.53      665.64     74.58 o 
  -1  11  16      108.27       65.58     40.42 o 
   1  11  16       15.15      -15.17     41.17 o 
  -7   1  17      641.08      566.03     85.97 o 
  -5   1  17      117.37      179.32     53.84 o 
  -3   1  17       47.79       77.23     41.29 o 
  -1   1  17        0.13       -2.00     28.87 o 
   1   1  17        2.48       -7.56     32.56 o 
   3   1  17     1402.37     1484.33     77.71 o 
   5   1  17       86.09       93.74     45.77 o 
  -6   2  17      120.23      152.02     60.31 o 
  -4   2  17     1603.50     1600.84    102.83 o 
  -2   2  17       65.24      232.28     44.22 o 
   0   2  17        6.48      -18.40     23.71 o 
   2   2  17     7355.25     6474.56    191.92 o 
   4   2  17        0.58       25.26     42.34 o 
   6   2  17     1674.92     1527.05     93.65 o 
  -7   3  17     1220.45     1369.15    150.42 o 
  -5   3  17      400.99      408.34     66.57 o 
  -3   3  17       55.38       62.60     64.19 o 
  -1   3  17        0.72      -17.53     23.16 o 
   1   3  17     1580.67     1361.96     66.85 o 
   3   3  17       30.29       -5.33     42.81 o 
   5   3  17       68.52       70.08     45.88 o 
  -6   4  17      131.71      166.55     64.68 o 
  -4   4  17     3693.22     3443.06    136.36 o 
  -2   4  17       22.84       47.85     29.31 o 
   0   4  17      116.06      109.09     26.52 o 
   2   4  17      617.80      643.49     66.84 o 
   4   4  17      199.39      163.76     57.83 o 
  -5   5  17      271.28      342.96     53.63 o 
  -3   5  17        0.74       -3.84     22.55 o 
  -1   5  17       12.59       56.21     30.56 o 
   1   5  17     1532.81     1533.69     73.66 o 
   3   5  17      118.34       32.53     51.31 o 
   5   5  17       10.78      -65.14     49.07 o 
  -6   6  17      613.73      588.87     67.90 o 
  -4   6  17      809.77      872.54     71.27 o 
  -2   6  17      385.52      392.06     51.93 o 
   0   6  17       40.89        3.75     25.66 o 
   2   6  17      142.85      192.05     44.30 o 
   4   6  17       53.90       15.50     53.26 o 
  -5   7  17     1126.17     1139.33     85.92 o 
  -3   7  17     2724.72     2435.09    108.53 o 
  -1   7  17      214.86      353.23     45.86 o 
   1   7  17      891.64     1065.71     61.15 o 
   3   7  17     1265.90     1198.55    121.78 o 
  -4   8  17      546.04      623.28     66.98 o 
  -2   8  17      511.22      451.19     57.48 o 
   0   8  17        7.38        0.29     30.77 o 
   2   8  17      464.88      459.99     57.65 o 
   4   8  17      215.78      157.79     51.48 o 
  -3   9  17      293.77      308.98     56.25 o 
  -1   9  17       84.03       52.04     34.79 o 
   1   9  17       55.96       72.56     39.67 o 
   3   9  17       13.91       20.12     45.06 o 
  -2  10  17     1626.29     1613.68     79.50 o 
   0  10  17       21.60      -32.69     34.05 o 
   2  10  17       65.62      103.90     55.17 o 
  -6   0  18      184.91       50.28     79.78 o 
  -4   0  18      779.71      975.36    125.04 o 
  -2   0  18      374.68      506.78     65.74 o 
   0   0  18      200.40      324.91     92.00 o 
   2   0  18      474.52      538.10     76.67 o 
   4   0  18     3937.20     3006.43    159.58 o 
   6   0  18      324.35      270.12     80.37 o 
  -7   1  18      178.46      173.68     68.23 o 
  -5   1  18      532.37      634.70     76.87 o 
  -3   1  18      738.58      901.05     84.21 o 
  -1   1  18        1.20      -44.30     29.53 o 
   1   1  18      282.11      287.96     43.54 o 
   3   1  18      231.08      234.99     51.12 o 
   5   1  18      619.17      592.61     65.26 o 
  -6   2  18     2239.06     2054.75    130.84 o 
  -4   2  18      250.24      208.61     55.96 o 
  -2   2  18      302.48     1182.23    104.98 o 
   0   2  18      927.05      955.26     46.97 o 
   2   2  18     2365.86     2174.07    105.22 o 
   4   2  18       68.38      -17.92     41.08 o 
  -7   3  18      111.78       74.60     87.29 o 
  -5   3  18      100.86      369.07     65.84 o 
  -3   3  18       88.62       65.54     36.11 o 
  -1   3  18      331.87      424.56     34.90 o 
   1   3  18      238.12      225.11     52.50 o 
   3   3  18      117.10      104.08     50.13 o 
   5   3  18      213.60      145.65     51.84 o 
  -6   4  18      456.53      524.60     82.22 o 
  -4   4  18     1156.05     1222.94     70.47 o 
  -2   4  18      106.70       99.19     34.44 o 
   0   4  18     3643.59     4397.73    146.61 o 
   2   4  18       63.88      129.86     49.92 o 
   4   4  18      555.09      583.39     73.87 o 
  -5   5  18     1554.26     1823.66    257.71 o 
  -3   5  18       33.05       -0.64     29.54 o 
  -1   5  18      962.53      882.32     58.29 o 
   1   5  18     3281.70     2968.72    109.03 o 
   3   5  18      792.77      794.66     79.95 o 
   5   5  18     1410.81     1397.97    105.92 o 
  -6   6  18      276.98      384.27     79.16 o 
  -4   6  18       57.92       13.87     42.77 o 
  -2   6  18      194.80      192.70     42.02 o 
   0   6  18     1040.84     1086.87     49.98 o 
   2   6  18      508.13      526.30     56.68 o 
   4   6  18      875.47      794.38     84.23 o 
  -5   7  18        5.36       77.02     49.51 o 
  -3   7  18      629.31      569.23     62.19 o 
  -1   7  18     2657.94     2579.91     97.65 o 
   1   7  18        1.93      140.55     40.91 o 
   3   7  18      223.62      129.13     49.25 o 
  -4   8  18      166.65      169.11     53.86 o 
  -2   8  18      239.64      207.13     60.88 o 
   0   8  18       56.89       52.53     33.48 o 
   2   8  18      802.49      809.06     98.65 o 
  -3   9  18        4.33       59.25     45.96 o 
  -1   9  18       95.52       65.47     36.64 o 
   1   9  18     1258.58     1195.41    200.01 o 
  -2  10  18      553.24      526.00     65.23 o 
   0  10  18      117.91      115.23     39.27 o 
  -5   1  19       29.63       37.76     50.32 o 
  -3   1  19      226.06      479.86    184.81 o 
  -1   1  19        0.55       51.92     33.70 o 
   1   1  19      113.57       36.37     36.50 o 
   3   1  19      224.60      204.63     47.67 o 
   5   1  19      862.96      916.62     87.27 o 
  -6   2  19     1467.91     1641.55    117.18 o 
  -4   2  19      117.26      125.00     52.22 o 
  -2   2  19       52.00      355.60     72.68 o 
   0   2  19      613.49      895.23     47.26 o 
   2   2  19      603.77      736.08     68.88 o 
   4   2  19      715.31      908.83     72.32 o 
  -5   3  19      267.71      440.85     71.53 o 
  -3   3  19      130.83      163.39     42.10 o 
  -1   3  19      877.93      926.73     61.76 o 
   1   3  19      319.84      487.51     81.22 o 
   3   3  19     1515.57     1453.94     96.71 o 
   5   3  19      442.22      475.70     80.12 o 
  -6   4  19       28.30       25.05     61.13 o 
  -4   4  19       13.96        7.30     39.53 o 
  -2   4  19      731.15      749.06     88.50 o 
   0   4  19     3497.61     3872.81    103.45 o 
   2   4  19      138.85      271.80     55.30 o 
   4   4  19      138.65      207.19     62.01 o 
  -5   5  19      381.24      301.92     68.04 o 
  -3   5  19        0.44      -52.10     42.35 o 
  -1   5  19       46.56       74.80     32.05 o 
   1   5  19     1961.49     1746.72     79.74 o 
   3   5  19        1.33      -23.45     49.90 o 
  -4   6  19       43.91       95.75     49.89 o 
  -2   6  19       17.69       98.53     45.41 o 
   0   6  19      763.86      788.79     58.98 o 
   2   6  19      589.70      809.04     66.19 o 
   4   6  19      541.07      282.77     68.83 o 
  -5   7  19       91.71      117.43     51.63 o 
  -3   7  19       44.57       74.75     41.53 o 
  -1   7  19     4451.90     3837.41    129.67 o 
   1   7  19      333.34      571.78    108.82 o 
   3   7  19     1431.41     1308.09     81.27 o 
  -4   8  19       48.42       89.37     49.43 o 
  -2   8  19      304.11      294.43     50.27 o 
   0   8  19       35.11       58.90     40.26 o 
   2   8  19        5.54      -26.56     42.35 o 
  -3   9  19      313.81      378.84     63.02 o 
  -1   9  19        4.18       -5.62     35.96 o 
   1   9  19       24.68       42.79     68.96 o 
  -6   0  20        9.00      -71.89     78.20 o 
  -4   0  20       56.59      219.12     85.88 o 
  -2   0  20     4152.81     4208.85    290.41 o 
   0   0  20      342.23      417.49     71.14 o 
   2   0  20     2168.81     1793.81    115.19 o 
   4   0  20     2428.06     2069.88    161.24 o 
  -5   1  20      775.81      649.32     86.36 o 
  -3   1  20      247.60      310.41     62.97 o 
  -1   1  20      522.12      614.18     54.02 o 
   1   1  20      417.53      387.30     49.33 o 
   3   1  20     1602.11     1496.39     83.19 o 
   5   1  20      372.01      311.30     58.29 o 
  -6   2  20      108.71      180.36     65.07 o 
  -4   2  20        0.40        9.84     84.21 o 
  -2   2  20       12.76      107.90     45.48 o 
   0   2  20        6.34       30.86     31.69 o 
   2   2  20       47.35       71.17     49.02 o 
   4   2  20        3.82      -64.40     42.94 o 
  -5   3  20       10.62        9.25     52.79 o 
  -3   3  20      113.27       84.15     39.44 o 
  -1   3  20     1102.81     1209.96     70.09 o 
   1   3  20      202.99      214.66     57.14 o 
   3   3  20     1119.47     1278.72    116.37 o 
  -6   4  20      399.52      339.73     79.06 o 
  -4   4  20      195.46      212.83     50.28 o 
  -2   4  20      777.63      841.24     62.19 o 
   0   4  20       37.90       15.65     32.53 o 
   2   4  20     2331.79     1953.31     87.84 o 
   4   4  20      791.89      807.14     83.57 o 
  -5   5  20      254.44      346.92    125.78 o 
  -3   5  20      105.61      135.73     52.83 o 
  -1   5  20       72.04      100.55     34.67 o 
   1   5  20      896.89      821.01     64.83 o 
   3   5  20      574.18      650.97     76.89 o 
  -4   6  20        3.17       39.48     42.29 o 
  -2   6  20     1036.93     1152.75     71.60 o 
   0   6  20       80.08       57.26     55.73 o 
   2   6  20       54.14       -6.06     42.29 o 
  -3   7  20        1.11       20.63     41.84 o 
  -1   7  20        0.79        7.49     38.74 o 
   1   7  20        1.75      144.73     69.04 o 
   3   7  20      312.76      256.49     62.43 o 
  -2   8  20      182.97      308.45     53.51 o 
   0   8  20      412.03      391.67     85.51 o 
   2   8  20       26.56      -32.22     44.93 o 
  -1   9  20      107.43       63.56     40.25 o 
  -5   1  21       17.50      -18.01     48.33 o 
  -3   1  21     1367.07     1354.25    111.88 o 
  -1   1  21      918.13     1105.54     83.79 o 
   1   1  21      941.92      985.68     68.31 o 
   3   1  21      637.32      709.38     99.12 o 
  -6   2  21       28.51       85.43     64.10 o 
  -4   2  21     1412.40     1397.24    108.69 o 
  -2   2  21      526.21      653.22    136.11 o 
   0   2  21     2717.92     2948.65     97.69 o 
   2   2  21      669.62      696.09     72.60 o 
   4   2  21      526.86      489.02     86.22 o 
  -5   3  21        0.01       53.07     57.83 o 
  -3   3  21      200.01      319.61    100.52 o 
  -1   3  21        3.79      -53.45     35.64 o 
   1   3  21     1746.43     1569.37     76.83 o 
   3   3  21     1104.05     1049.07     93.27 o 
  -4   4  21        5.12       21.31     54.32 o 
  -2   4  21        1.27      168.90     43.86 o 
   0   4  21       28.25      -32.62     44.70 o 
   2   4  21       10.52       25.96     41.26 o 
  -5   5  21       81.91      134.62     93.75 o 
  -3   5  21       94.32       45.91     51.14 o 
  -1   5  21      168.73      177.92     45.18 o 
   1   5  21      369.85      448.96     55.22 o 
   3   5  21        5.93       38.03     45.07 o 
  -4   6  21        1.04       23.00     70.29 o 
  -2   6  21        9.66       24.63     39.92 o 
   0   6  21      250.53      317.99     79.76 o 
   2   6  21     1091.92     1170.27     79.08 o 
  -3   7  21       34.11       52.35     42.94 o 
  -1   7  21      964.58      946.55     68.34 o 
   1   7  21      309.07      375.28    155.58 o 
  -2   8  21       18.93       -9.13     43.62 o 
   0   8  21       65.21       63.41     76.52 o 
  -4   0  22      244.84      260.52     95.90 o 
  -2   0  22     1133.58     1260.69    159.97 o 
   0   0  22      181.75      180.83     66.81 o 
   2   0  22      949.73     1082.88    113.64 o 
  -5   1  22      396.22      401.48     76.06 o 
  -3   1  22      104.94      201.75     62.79 o 
  -1   1  22     1055.79     1135.06     86.39 o 
   1   1  22      911.83      978.55     63.29 o 
   3   1  22       13.31       -1.60     44.35 o 
  -4   2  22      238.41      441.55     77.40 o 
  -2   2  22      108.63      283.64    141.31 o 
   0   2  22        0.57       75.91     36.89 o 
   2   2  22      577.84      666.66     63.48 o 
  -5   3  22      175.15      180.59     55.60 o 
  -3   3  22      396.13      533.00     65.93 o 
  -1   3  22       10.55       -5.31     45.57 o 
   1   3  22      129.51      161.45     45.58 o 
   3   3  22       55.79       91.04     54.78 o 
  -4   4  22      668.42      625.57     86.67 o 
  -2   4  22      236.47      306.18     53.08 o 
   0   4  22      945.84     1236.86    123.53 o 
   2   4  22     1291.72     1360.55     97.89 o 
  -3   5  22      277.36      373.94     81.75 o 
  -1   5  22      935.99     1089.56     88.65 o 
   1   5  22      807.97      743.13    104.22 o 
  -2   6  22       41.74      164.21     57.36 o 
   0   6  22      936.98      994.57    113.75 o 
   2   6  22      220.63      254.33     54.90 o 
  -1   7  22        3.53        5.08     86.86 o 
  -3   1  23        0.95       59.15     58.50 o 
  -1   1  23      779.73      774.48     76.70 o 
   1   1  23       61.96       80.35     39.55 o 
   3   1  23       10.06      -54.22     49.44 o 
  -4   2  23      198.59      221.72     68.60 o 
  -2   2  23      604.67      833.20     86.69 o 
   0   2  23      780.25      808.41     79.72 o 
   2   2  23      160.05      123.70     48.62 o 
  -3   3  23      799.49     1041.80     83.77 o 
  -1   3  23      316.94      278.76     59.93 o 
   1   3  23     1492.90     1356.54     74.41 o 
  -4   4  23       48.94       34.78     60.36 o 
  -2   4  23      520.08      653.72     62.04 o 
   0   4  23      243.99      215.24     60.55 o 
   2   4  23       41.47      153.48     50.24 o 
  -3   5  23      245.13      360.95     78.96 o 
  -1   5  23       24.98       32.93     52.56 o 
   1   5  23        2.68       38.96     54.06 o 
  -2   6  23      487.12      547.74     73.60 o 
   0   6  23     1131.52     1494.85    168.04 o 
  -4   0  24      288.75      265.87    108.67 o 
  -2   0  24      232.65      132.53     95.19 o 
   0   0  24     2671.81     2890.85    166.95 o 
   2   0  24        0.07      -12.40    100.09 o 
  -3   1  24      909.71     1019.73    106.86 o 
  -1   1  24      871.04      985.72    110.81 o 
   1   1  24        6.24      -30.19     40.82 o 
  -2   2  24       30.37      189.30     59.14 o 
   0   2  24        2.80       -4.20     61.12 o 
   2   2  24      234.19      412.89     59.17 o 
  -3   3  24      130.27       65.79     52.01 o 
  -1   3  24      109.83      159.00     57.35 o 
   1   3  24      290.91      179.11     50.56 o 
  -2   4  24     1113.37     1222.94    116.48 o 
   0   4  24      294.86      290.07     86.70 o 
  -1   5  24      702.37      524.14     92.33 o 
  -1   1  25      590.43      630.67     94.63 o 
  -2   2  25     1502.77     1464.25    127.32 o 
   0   2  25      131.86      109.95     58.66 o 
  -1   3  25      265.25      238.85     74.75 o 
                                                 
